# Supplementary material for: PIDD interaction with KEAP1 as a new mutation-independent mechanism to promote NRF2 stabilization and chemoresistance in NSCLC
Source: Sci Rep. 2019 Aug 27;9:12437. doi: 10.1038/s41598-019-48763-4 (PMC6712044; doi:10.1038/s41598-019-48763-4)
Supplement: Supplementary file 2 — Dataset 2 [file 41598_2019_48763_MOESM2_ESM.xlsx]

## Sheet: A. % altered
Total cancer	Lung squ(TCGA) n=178	Lung adeno(TCGA) n=230	Esophagus (TCGA) n=184	Head and neck (TCGA) n=504	Liver (TCGA) n=366	Stomach n=393	Cholangiocarcinoma (TCGA) n=35
NRF2 amplification	3.93% (7 cases)	2.17% (5 cases)	3.8% (7 cases)	4.76% (24 cases)	2.73% (10 cases)	0.76% (3 cases)	-
NRF2 mutation	13.48% (24 cases)	1.74% (4 cases)	8.15% (15 cases)	5.16% (26 cases)	3.55% (13 cases)	0.51% (2 cases)	2.86% (1 case)
Multiple alterations	1.69% (3 cases)	-	0.54% (1 cases)	0.2% (1 cases)	-	-	-
KEAP1 deletion	-	1.74% (4 cases)	0.54% (1 cases)	-	-	0.54% (1 cases)
KEAP1 mutation	12.36% (22 cases)	17.39% (40 cases)	3.26% (6 cases)	4.27% (22 cases)	4.37% （16 cases）	3.26% (6 cases)	5.71% (2 cases)
Multiple alterations	-	-	-	-	0.27% (1 cases)	-	-
Cul3 deletion	3.37% (6 cases)	0.43% (1 cases)	1.09% (2 cases)	2.18% (11 cases)		0.25% (1 cases)	-
Cul3 mutation	6.18% (11 cases)	1.74% (4 cases)	1.63% (3 cases)	3.17% (16 cases)	0.55% (2 cases)	1.78% (7 cases)	-
Multiple alterations	-	-	-	-	-	-	-

## Sheet: B. Alteration types 
Type of Genetic alterations across all cases: (Alterations are summarized as MUT, AMP, HOMDEL, etc.)
Case ID	NFE2L2: AMP MUT;	KEAP1: HOMDEL MUT;	CUL3: HOMDEL MUT;
acc_tcga:TCGA-OR-A5J1-01
acc_tcga:TCGA-OR-A5J2-01
acc_tcga:TCGA-OR-A5J3-01
acc_tcga:TCGA-OR-A5J4-01
acc_tcga:TCGA-OR-A5J5-01
acc_tcga:TCGA-OR-A5J6-01
acc_tcga:TCGA-OR-A5J7-01
acc_tcga:TCGA-OR-A5J8-01
acc_tcga:TCGA-OR-A5J9-01
acc_tcga:TCGA-OR-A5JA-01
acc_tcga:TCGA-OR-A5JB-01			MUT: D127V;
acc_tcga:TCGA-OR-A5JC-01
acc_tcga:TCGA-OR-A5JD-01
acc_tcga:TCGA-OR-A5JE-01
acc_tcga:TCGA-OR-A5JF-01
acc_tcga:TCGA-OR-A5JG-01
acc_tcga:TCGA-OR-A5JH-01
acc_tcga:TCGA-OR-A5JI-01
acc_tcga:TCGA-OR-A5JJ-01
acc_tcga:TCGA-OR-A5JK-01
acc_tcga:TCGA-OR-A5JL-01
acc_tcga:TCGA-OR-A5JM-01
acc_tcga:TCGA-OR-A5JO-01
acc_tcga:TCGA-OR-A5JP-01
acc_tcga:TCGA-OR-A5JQ-01
acc_tcga:TCGA-OR-A5JR-01
acc_tcga:TCGA-OR-A5JS-01
acc_tcga:TCGA-OR-A5JT-01
acc_tcga:TCGA-OR-A5JU-01
acc_tcga:TCGA-OR-A5JV-01
acc_tcga:TCGA-OR-A5JW-01
acc_tcga:TCGA-OR-A5JX-01
acc_tcga:TCGA-OR-A5JY-01
acc_tcga:TCGA-OR-A5JZ-01
acc_tcga:TCGA-OR-A5K0-01
acc_tcga:TCGA-OR-A5K1-01
acc_tcga:TCGA-OR-A5K2-01
acc_tcga:TCGA-OR-A5K3-01
acc_tcga:TCGA-OR-A5K4-01
acc_tcga:TCGA-OR-A5K5-01
acc_tcga:TCGA-OR-A5K6-01
acc_tcga:TCGA-OR-A5K8-01
acc_tcga:TCGA-OR-A5K9-01
acc_tcga:TCGA-OR-A5KB-01
acc_tcga:TCGA-OR-A5KO-01
acc_tcga:TCGA-OR-A5KP-01
acc_tcga:TCGA-OR-A5KQ-01
acc_tcga:TCGA-OR-A5KS-01
acc_tcga:TCGA-OR-A5KT-01
acc_tcga:TCGA-OR-A5KU-01
acc_tcga:TCGA-OR-A5KV-01
acc_tcga:TCGA-OR-A5KW-01
acc_tcga:TCGA-OR-A5KX-01
acc_tcga:TCGA-OR-A5KY-01
acc_tcga:TCGA-OR-A5KZ-01
acc_tcga:TCGA-OR-A5L1-01
acc_tcga:TCGA-OR-A5L2-01
acc_tcga:TCGA-OR-A5L3-01
acc_tcga:TCGA-OR-A5L4-01
acc_tcga:TCGA-OR-A5L5-01
acc_tcga:TCGA-OR-A5L6-01
acc_tcga:TCGA-OR-A5L8-01
acc_tcga:TCGA-OR-A5L9-01
acc_tcga:TCGA-OR-A5LA-01
acc_tcga:TCGA-OR-A5LB-01
acc_tcga:TCGA-OR-A5LC-01
acc_tcga:TCGA-OR-A5LD-01
acc_tcga:TCGA-OR-A5LE-01
acc_tcga:TCGA-OR-A5LF-01
acc_tcga:TCGA-OR-A5LG-01
acc_tcga:TCGA-OR-A5LH-01
acc_tcga:TCGA-OR-A5LI-01
acc_tcga:TCGA-OR-A5LJ-01
acc_tcga:TCGA-OR-A5LK-01
acc_tcga:TCGA-OR-A5LL-01
acc_tcga:TCGA-OR-A5LN-01
acc_tcga:TCGA-OR-A5LO-01
acc_tcga:TCGA-OR-A5LP-01
acc_tcga:TCGA-OR-A5LR-01
acc_tcga:TCGA-OR-A5LS-01
acc_tcga:TCGA-OR-A5LT-01
acc_tcga:TCGA-OU-A5PI-01		MUT: L153V;
acc_tcga:TCGA-P6-A5OH-01		MUT: V465M;
acc_tcga:TCGA-PA-A5YG-01
acc_tcga:TCGA-PK-A5H9-01
acc_tcga:TCGA-PK-A5HA-01
acc_tcga:TCGA-PK-A5HB-01
acc_tcga:TCGA-PK-A5HC-01
blca_tcga:TCGA-BL-A0C8-01
blca_tcga:TCGA-BL-A13I-01	MUT: E79K;
blca_tcga:TCGA-BL-A13J-01
blca_tcga:TCGA-BL-A3JM-01
blca_tcga:TCGA-BL-A5ZZ-01
blca_tcga:TCGA-BT-A0S7-01
blca_tcga:TCGA-BT-A0YX-01	MUT: W24R;
blca_tcga:TCGA-BT-A20J-01
blca_tcga:TCGA-BT-A20N-01
blca_tcga:TCGA-BT-A20O-01
blca_tcga:TCGA-BT-A20P-01
blca_tcga:TCGA-BT-A20Q-01
blca_tcga:TCGA-BT-A20R-01
blca_tcga:TCGA-BT-A20T-01
blca_tcga:TCGA-BT-A20U-01	MUT: G31R;
blca_tcga:TCGA-BT-A20V-01
blca_tcga:TCGA-BT-A20W-01
blca_tcga:TCGA-BT-A20X-01
blca_tcga:TCGA-BT-A2LA-01
blca_tcga:TCGA-BT-A2LB-01
blca_tcga:TCGA-BT-A2LD-01
blca_tcga:TCGA-BT-A3PH-01
blca_tcga:TCGA-BT-A3PJ-01
blca_tcga:TCGA-BT-A3PK-01
blca_tcga:TCGA-BT-A42B-01	MUT: E79K;
blca_tcga:TCGA-BT-A42C-01
blca_tcga:TCGA-BT-A42E-01
blca_tcga:TCGA-BT-A42F-01
blca_tcga:TCGA-C4-A0EZ-01
blca_tcga:TCGA-C4-A0F0-01
blca_tcga:TCGA-C4-A0F6-01	MUT: K533Q;
blca_tcga:TCGA-CF-A1HR-01
blca_tcga:TCGA-CF-A1HS-01
blca_tcga:TCGA-CF-A27C-01
blca_tcga:TCGA-CF-A3MF-01
blca_tcga:TCGA-CF-A3MG-01
blca_tcga:TCGA-CF-A3MH-01
blca_tcga:TCGA-CF-A3MI-01
blca_tcga:TCGA-CF-A47S-01
blca_tcga:TCGA-CF-A47T-01
blca_tcga:TCGA-CF-A47V-01
blca_tcga:TCGA-CF-A47W-01
blca_tcga:TCGA-CF-A47X-01
blca_tcga:TCGA-CF-A47Y-01
blca_tcga:TCGA-CF-A5U8-01
blca_tcga:TCGA-CF-A5UA-01
blca_tcga:TCGA-CU-A0YN-01
blca_tcga:TCGA-CU-A0YO-01
blca_tcga:TCGA-CU-A0YR-01
blca_tcga:TCGA-CU-A3KJ-01
blca_tcga:TCGA-CU-A3QU-01			HOMDEL;
blca_tcga:TCGA-CU-A3YL-01			HOMDEL;
blca_tcga:TCGA-CU-A5W6-01
blca_tcga:TCGA-CU-A72E-01
blca_tcga:TCGA-DK-A1A3-01		MUT: Y537Afs*12,E25K;
blca_tcga:TCGA-DK-A1A5-01
blca_tcga:TCGA-DK-A1A6-01
blca_tcga:TCGA-DK-A1A7-01
blca_tcga:TCGA-DK-A1AA-01
blca_tcga:TCGA-DK-A1AB-01
blca_tcga:TCGA-DK-A1AC-01
blca_tcga:TCGA-DK-A1AD-01
blca_tcga:TCGA-DK-A1AE-01	MUT: G31A;
blca_tcga:TCGA-DK-A1AF-01
blca_tcga:TCGA-DK-A1AG-01
blca_tcga:TCGA-DK-A2HX-01
blca_tcga:TCGA-DK-A2I1-01
blca_tcga:TCGA-DK-A2I2-01
blca_tcga:TCGA-DK-A2I4-01
blca_tcga:TCGA-DK-A2I6-01
blca_tcga:TCGA-DK-A3IK-01
blca_tcga:TCGA-DK-A3IL-01
blca_tcga:TCGA-DK-A3IM-01
blca_tcga:TCGA-DK-A3IN-01
blca_tcga:TCGA-DK-A3IQ-01
blca_tcga:TCGA-DK-A3IS-01
blca_tcga:TCGA-DK-A3IT-01	MUT: Q161E;AMP;
blca_tcga:TCGA-DK-A3IU-01
blca_tcga:TCGA-DK-A3IV-01
blca_tcga:TCGA-DK-A3WW-01
blca_tcga:TCGA-DK-A3WX-01
blca_tcga:TCGA-DK-A3WY-01
blca_tcga:TCGA-DK-A3X1-01
blca_tcga:TCGA-DK-A3X2-01
blca_tcga:TCGA-DK-A6AV-01
blca_tcga:TCGA-DK-A6AW-01			HOMDEL;
blca_tcga:TCGA-DK-A6B0-01
blca_tcga:TCGA-DK-A6B1-01			HOMDEL;
blca_tcga:TCGA-DK-A6B2-01
blca_tcga:TCGA-DK-A6B5-01
blca_tcga:TCGA-DK-A6B6-01
blca_tcga:TCGA-E5-A2PC-01	MUT: R34G;
blca_tcga:TCGA-E5-A4TZ-01
blca_tcga:TCGA-E5-A4U1-01
blca_tcga:TCGA-E7-A3X6-01
blca_tcga:TCGA-E7-A3Y1-01
blca_tcga:TCGA-E7-A4IJ-01
blca_tcga:TCGA-E7-A4XJ-01
blca_tcga:TCGA-E7-A541-01
blca_tcga:TCGA-E7-A5KE-01
blca_tcga:TCGA-E7-A5KF-01
blca_tcga:TCGA-E7-A677-01
blca_tcga:TCGA-E7-A678-01
blca_tcga:TCGA-E7-A6ME-01
blca_tcga:TCGA-E7-A6MF-01
blca_tcga:TCGA-E7-A7DU-01
blca_tcga:TCGA-E7-A7DV-01
blca_tcga:TCGA-FD-A3B3-01
blca_tcga:TCGA-FD-A3B4-01
blca_tcga:TCGA-FD-A3B5-01
blca_tcga:TCGA-FD-A3B6-01
blca_tcga:TCGA-FD-A3B7-01
blca_tcga:TCGA-FD-A3B8-01
blca_tcga:TCGA-FD-A3N5-01
blca_tcga:TCGA-FD-A3N6-01
blca_tcga:TCGA-FD-A3NA-01
blca_tcga:TCGA-FD-A3SJ-01
blca_tcga:TCGA-FD-A3SL-01
blca_tcga:TCGA-FD-A3SM-01	MUT: E79Q,E82D;
blca_tcga:TCGA-FD-A3SN-01
blca_tcga:TCGA-FD-A3SO-01
blca_tcga:TCGA-FD-A3SP-01
blca_tcga:TCGA-FD-A3SQ-01
blca_tcga:TCGA-FD-A3SR-01
blca_tcga:TCGA-FD-A3SS-01
blca_tcga:TCGA-FD-A43N-01
blca_tcga:TCGA-FD-A43P-01
blca_tcga:TCGA-FD-A43S-01
blca_tcga:TCGA-FD-A43U-01
blca_tcga:TCGA-FD-A43X-01
blca_tcga:TCGA-FD-A5BR-01
blca_tcga:TCGA-FD-A5BS-01
blca_tcga:TCGA-FD-A5BU-01
blca_tcga:TCGA-FD-A5BV-01
blca_tcga:TCGA-FD-A5BX-01
blca_tcga:TCGA-FD-A5BY-01
blca_tcga:TCGA-FD-A5BZ-01
blca_tcga:TCGA-FD-A5C0-01
blca_tcga:TCGA-FD-A5C1-01
blca_tcga:TCGA-FD-A62N-01
blca_tcga:TCGA-FD-A62O-01
blca_tcga:TCGA-FD-A62P-01
blca_tcga:TCGA-FD-A62S-01
blca_tcga:TCGA-FD-A6TA-01
blca_tcga:TCGA-FD-A6TB-01
blca_tcga:TCGA-FD-A6TC-01
blca_tcga:TCGA-FD-A6TD-01
blca_tcga:TCGA-FD-A6TE-01
blca_tcga:TCGA-FD-A6TF-01
blca_tcga:TCGA-FD-A6TG-01			HOMDEL;
blca_tcga:TCGA-FD-A6TH-01
blca_tcga:TCGA-FD-A6TI-01
blca_tcga:TCGA-FD-A6TK-01
blca_tcga:TCGA-FJ-A3Z7-01
blca_tcga:TCGA-FJ-A3Z9-01
blca_tcga:TCGA-FJ-A3ZE-01
blca_tcga:TCGA-FJ-A3ZF-01
blca_tcga:TCGA-FT-A3EE-01
blca_tcga:TCGA-FT-A61P-01
blca_tcga:TCGA-G2-A2EF-01
blca_tcga:TCGA-G2-A2EJ-01		MUT: E218Q;
blca_tcga:TCGA-G2-A2EK-01
blca_tcga:TCGA-G2-A2EL-01
blca_tcga:TCGA-G2-A2EO-01
blca_tcga:TCGA-G2-A2ES-01
blca_tcga:TCGA-G2-A3IB-01	MUT: R34G;
blca_tcga:TCGA-G2-A3IE-01		MUT: E244K;
blca_tcga:TCGA-G2-A3VY-01
blca_tcga:TCGA-GC-A3BM-01
blca_tcga:TCGA-GC-A3I6-01
blca_tcga:TCGA-GC-A3OO-01
blca_tcga:TCGA-GC-A3RB-01
blca_tcga:TCGA-GC-A3RC-01
blca_tcga:TCGA-GC-A3RD-01			HOMDEL;
blca_tcga:TCGA-GC-A3WC-01		MUT: R116P;
blca_tcga:TCGA-GC-A3YS-01			HOMDEL;
blca_tcga:TCGA-GC-A6I1-01
blca_tcga:TCGA-GC-A6I3-01
blca_tcga:TCGA-GD-A2C5-01
blca_tcga:TCGA-GD-A3OP-01
blca_tcga:TCGA-GD-A3OQ-01
blca_tcga:TCGA-GD-A3OS-01
blca_tcga:TCGA-GD-A6C6-01
blca_tcga:TCGA-GD-A76B-01
blca_tcga:TCGA-GU-A42P-01
blca_tcga:TCGA-GU-A42Q-01
blca_tcga:TCGA-GU-A42R-01
blca_tcga:TCGA-GU-A762-01
blca_tcga:TCGA-GU-A763-01
blca_tcga:TCGA-GU-A766-01
blca_tcga:TCGA-GU-A767-01
blca_tcga:TCGA-GV-A3JV-01
blca_tcga:TCGA-GV-A3JW-01
blca_tcga:TCGA-GV-A3JX-01
blca_tcga:TCGA-GV-A3JZ-01
blca_tcga:TCGA-GV-A3QF-01
blca_tcga:TCGA-GV-A3QG-01
blca_tcga:TCGA-GV-A3QH-01
blca_tcga:TCGA-GV-A3QI-01	AMP;
blca_tcga:TCGA-GV-A3QK-01
blca_tcga:TCGA-GV-A40E-01
blca_tcga:TCGA-GV-A40G-01
blca_tcga:TCGA-GV-A6ZA-01
blca_tcga:TCGA-H4-A2HO-01
blca_tcga:TCGA-H4-A2HQ-01
blca_tcga:TCGA-HQ-A2OE-01
blca_tcga:TCGA-HQ-A2OF-01
blca_tcga:TCGA-HQ-A5ND-01
blca_tcga:TCGA-HQ-A5NE-01
blca_tcga:TCGA-K4-A3WS-01	MUT: P600R;
blca_tcga:TCGA-K4-A3WU-01			MUT: S330Y;
blca_tcga:TCGA-K4-A3WV-01
blca_tcga:TCGA-K4-A4AB-01
blca_tcga:TCGA-K4-A4AC-01
blca_tcga:TCGA-K4-A54R-01
blca_tcga:TCGA-K4-A5RH-01
blca_tcga:TCGA-K4-A5RI-01
blca_tcga:TCGA-K4-A5RJ-01
blca_tcga:TCGA-K4-A6FZ-01
blca_tcga:TCGA-K4-A6MB-01
blca_tcga:TCGA-KQ-A41N-01
blca_tcga:TCGA-KQ-A41P-01
blca_tcga:TCGA-KQ-A41Q-01
blca_tcga:TCGA-KQ-A41S-01
blca_tcga:TCGA-LC-A66R-01
blca_tcga:TCGA-LT-A5Z6-01
blca_tcga:TCGA-MV-A51V-01
blca_tcga:TCGA-PQ-A6FI-01
blca_tcga:TCGA-PQ-A6FN-01
blca_tcga:TCGA-R3-A69X-01
blca_tcga:TCGA-S5-A6DX-01
blca_tcga:TCGA-UY-A78K-01
blca_tcga:TCGA-UY-A78L-01
blca_tcga:TCGA-UY-A78N-01
blca_tcga:TCGA-UY-A78O-01
brca_tcga:TCGA-A1-A0SB-01
brca_tcga:TCGA-A1-A0SD-01
brca_tcga:TCGA-A1-A0SE-01
brca_tcga:TCGA-A1-A0SF-01
brca_tcga:TCGA-A1-A0SG-01
brca_tcga:TCGA-A1-A0SH-01
brca_tcga:TCGA-A1-A0SI-01
brca_tcga:TCGA-A1-A0SJ-01
brca_tcga:TCGA-A1-A0SK-01
brca_tcga:TCGA-A1-A0SM-01
brca_tcga:TCGA-A1-A0SN-01
brca_tcga:TCGA-A1-A0SP-01
brca_tcga:TCGA-A1-A0SQ-01
brca_tcga:TCGA-A2-A04N-01
brca_tcga:TCGA-A2-A04P-01
brca_tcga:TCGA-A2-A04Q-01
brca_tcga:TCGA-A2-A04R-01
brca_tcga:TCGA-A2-A04T-01
brca_tcga:TCGA-A2-A04U-01
brca_tcga:TCGA-A2-A04V-01
brca_tcga:TCGA-A2-A04W-01
brca_tcga:TCGA-A2-A04X-01
brca_tcga:TCGA-A2-A04Y-01
brca_tcga:TCGA-A2-A0CK-01
brca_tcga:TCGA-A2-A0CL-01
brca_tcga:TCGA-A2-A0CM-01
brca_tcga:TCGA-A2-A0CO-01
brca_tcga:TCGA-A2-A0CP-01
brca_tcga:TCGA-A2-A0CQ-01
brca_tcga:TCGA-A2-A0CR-01
brca_tcga:TCGA-A2-A0CS-01
brca_tcga:TCGA-A2-A0CT-01
brca_tcga:TCGA-A2-A0CU-01
brca_tcga:TCGA-A2-A0CV-01
brca_tcga:TCGA-A2-A0CW-01
brca_tcga:TCGA-A2-A0CX-01
brca_tcga:TCGA-A2-A0D0-01
brca_tcga:TCGA-A2-A0D1-01
brca_tcga:TCGA-A2-A0D2-01
brca_tcga:TCGA-A2-A0D3-01
brca_tcga:TCGA-A2-A0D4-01
brca_tcga:TCGA-A2-A0EM-01
brca_tcga:TCGA-A2-A0EN-01
brca_tcga:TCGA-A2-A0EO-01
brca_tcga:TCGA-A2-A0EP-01
brca_tcga:TCGA-A2-A0EQ-01
brca_tcga:TCGA-A2-A0ER-01
brca_tcga:TCGA-A2-A0ES-01
brca_tcga:TCGA-A2-A0ET-01
brca_tcga:TCGA-A2-A0EU-01
brca_tcga:TCGA-A2-A0EV-01
brca_tcga:TCGA-A2-A0EW-01
brca_tcga:TCGA-A2-A0EX-01
brca_tcga:TCGA-A2-A0EY-01
brca_tcga:TCGA-A2-A0ST-01
brca_tcga:TCGA-A2-A0SU-01
brca_tcga:TCGA-A2-A0SV-01
brca_tcga:TCGA-A2-A0SW-01
brca_tcga:TCGA-A2-A0SX-01
brca_tcga:TCGA-A2-A0SY-01
brca_tcga:TCGA-A2-A0T0-01
brca_tcga:TCGA-A2-A0T1-01
brca_tcga:TCGA-A2-A0T2-01
brca_tcga:TCGA-A2-A0T3-01
brca_tcga:TCGA-A2-A0T4-01
brca_tcga:TCGA-A2-A0T5-01
brca_tcga:TCGA-A2-A0T6-01
brca_tcga:TCGA-A2-A0T7-01
brca_tcga:TCGA-A2-A0YC-01
brca_tcga:TCGA-A2-A0YD-01
brca_tcga:TCGA-A2-A0YE-01
brca_tcga:TCGA-A2-A0YF-01
brca_tcga:TCGA-A2-A0YG-01
brca_tcga:TCGA-A2-A0YH-01
brca_tcga:TCGA-A2-A0YI-01
brca_tcga:TCGA-A2-A0YJ-01
brca_tcga:TCGA-A2-A0YK-01
brca_tcga:TCGA-A2-A0YL-01
brca_tcga:TCGA-A2-A0YM-01
brca_tcga:TCGA-A2-A0YT-01
brca_tcga:TCGA-A2-A1FV-01
brca_tcga:TCGA-A2-A1FW-01
brca_tcga:TCGA-A2-A1FX-01
brca_tcga:TCGA-A2-A1FZ-01
brca_tcga:TCGA-A2-A1G0-01
brca_tcga:TCGA-A2-A1G1-01
brca_tcga:TCGA-A2-A1G4-01
brca_tcga:TCGA-A2-A1G6-01
brca_tcga:TCGA-A2-A259-01
brca_tcga:TCGA-A2-A25A-01
brca_tcga:TCGA-A2-A25B-01
brca_tcga:TCGA-A2-A25C-01
brca_tcga:TCGA-A2-A25D-01
brca_tcga:TCGA-A2-A25E-01
brca_tcga:TCGA-A2-A25F-01
brca_tcga:TCGA-A2-A3KC-01
brca_tcga:TCGA-A2-A3KD-01
brca_tcga:TCGA-A2-A3XS-01
brca_tcga:TCGA-A2-A3XT-01
brca_tcga:TCGA-A2-A3XU-01
brca_tcga:TCGA-A2-A3XV-01
brca_tcga:TCGA-A2-A3XW-01
brca_tcga:TCGA-A2-A3XX-01
brca_tcga:TCGA-A2-A3XY-01
brca_tcga:TCGA-A2-A3XZ-01
brca_tcga:TCGA-A2-A3Y0-01
brca_tcga:TCGA-A2-A4RW-01
brca_tcga:TCGA-A2-A4RX-01
brca_tcga:TCGA-A2-A4RY-01
brca_tcga:TCGA-A2-A4S0-01
brca_tcga:TCGA-A2-A4S1-01
brca_tcga:TCGA-A2-A4S2-01
brca_tcga:TCGA-A2-A4S3-01
brca_tcga:TCGA-A7-A0CD-01
brca_tcga:TCGA-A7-A0CE-01			HOMDEL;
brca_tcga:TCGA-A7-A0CG-01
brca_tcga:TCGA-A7-A0CH-01
brca_tcga:TCGA-A7-A0CJ-01
brca_tcga:TCGA-A7-A0D9-01
brca_tcga:TCGA-A7-A0DA-01
brca_tcga:TCGA-A7-A0DB-01
brca_tcga:TCGA-A7-A0DC-01
brca_tcga:TCGA-A7-A13D-01
brca_tcga:TCGA-A7-A13E-01
brca_tcga:TCGA-A7-A13F-01
brca_tcga:TCGA-A7-A13G-01
brca_tcga:TCGA-A7-A13H-01
brca_tcga:TCGA-A7-A26E-01	MUT: G81D;
brca_tcga:TCGA-A7-A26F-01
brca_tcga:TCGA-A7-A26G-01
brca_tcga:TCGA-A7-A26H-01
brca_tcga:TCGA-A7-A26I-01
brca_tcga:TCGA-A7-A26J-01
brca_tcga:TCGA-A7-A2KD-01
brca_tcga:TCGA-A7-A3IY-01
brca_tcga:TCGA-A7-A3IZ-01
brca_tcga:TCGA-A7-A3J0-01
brca_tcga:TCGA-A7-A3J1-01
brca_tcga:TCGA-A7-A3RF-01
brca_tcga:TCGA-A7-A425-01
brca_tcga:TCGA-A7-A426-01
brca_tcga:TCGA-A7-A4SA-01
brca_tcga:TCGA-A7-A4SB-01
brca_tcga:TCGA-A7-A4SD-01
brca_tcga:TCGA-A7-A4SE-01
brca_tcga:TCGA-A7-A4SF-01
brca_tcga:TCGA-A7-A56D-01
brca_tcga:TCGA-A7-A5ZV-01
brca_tcga:TCGA-A7-A5ZW-01
brca_tcga:TCGA-A7-A5ZX-01
brca_tcga:TCGA-A8-A06N-01
brca_tcga:TCGA-A8-A06O-01
brca_tcga:TCGA-A8-A06P-01
brca_tcga:TCGA-A8-A06Q-01
brca_tcga:TCGA-A8-A06R-01
brca_tcga:TCGA-A8-A06T-01
brca_tcga:TCGA-A8-A06U-01
brca_tcga:TCGA-A8-A06X-01
brca_tcga:TCGA-A8-A06Y-01
brca_tcga:TCGA-A8-A06Z-01
brca_tcga:TCGA-A8-A075-01
brca_tcga:TCGA-A8-A076-01
brca_tcga:TCGA-A8-A079-01
brca_tcga:TCGA-A8-A07B-01
brca_tcga:TCGA-A8-A07E-01
brca_tcga:TCGA-A8-A07F-01
brca_tcga:TCGA-A8-A07G-01
brca_tcga:TCGA-A8-A07I-01
brca_tcga:TCGA-A8-A07J-01
brca_tcga:TCGA-A8-A07L-01
brca_tcga:TCGA-A8-A07O-01
brca_tcga:TCGA-A8-A07P-01
brca_tcga:TCGA-A8-A07R-01
brca_tcga:TCGA-A8-A07U-01			HOMDEL;
brca_tcga:TCGA-A8-A07W-01
brca_tcga:TCGA-A8-A07Z-01
brca_tcga:TCGA-A8-A081-01
brca_tcga:TCGA-A8-A082-01
brca_tcga:TCGA-A8-A083-01
brca_tcga:TCGA-A8-A084-01
brca_tcga:TCGA-A8-A085-01
brca_tcga:TCGA-A8-A086-01
brca_tcga:TCGA-A8-A08A-01
brca_tcga:TCGA-A8-A08B-01
brca_tcga:TCGA-A8-A08C-01
brca_tcga:TCGA-A8-A08F-01
brca_tcga:TCGA-A8-A08G-01
brca_tcga:TCGA-A8-A08H-01
brca_tcga:TCGA-A8-A08I-01
brca_tcga:TCGA-A8-A08J-01
brca_tcga:TCGA-A8-A08L-01
brca_tcga:TCGA-A8-A08O-01
brca_tcga:TCGA-A8-A08P-01		HOMDEL;
brca_tcga:TCGA-A8-A08R-01
brca_tcga:TCGA-A8-A08S-01
brca_tcga:TCGA-A8-A08T-01
brca_tcga:TCGA-A8-A08X-01
brca_tcga:TCGA-A8-A08Z-01
brca_tcga:TCGA-A8-A090-01
brca_tcga:TCGA-A8-A091-01
brca_tcga:TCGA-A8-A092-01
brca_tcga:TCGA-A8-A093-01
brca_tcga:TCGA-A8-A094-01
brca_tcga:TCGA-A8-A095-01
brca_tcga:TCGA-A8-A096-01
brca_tcga:TCGA-A8-A097-01
brca_tcga:TCGA-A8-A099-01
brca_tcga:TCGA-A8-A09A-01
brca_tcga:TCGA-A8-A09B-01
brca_tcga:TCGA-A8-A09C-01
brca_tcga:TCGA-A8-A09D-01
brca_tcga:TCGA-A8-A09E-01
brca_tcga:TCGA-A8-A09G-01
brca_tcga:TCGA-A8-A09I-01
brca_tcga:TCGA-A8-A09K-01
brca_tcga:TCGA-A8-A09M-01
brca_tcga:TCGA-A8-A09N-01
brca_tcga:TCGA-A8-A09Q-01
brca_tcga:TCGA-A8-A09R-01
brca_tcga:TCGA-A8-A09T-01
brca_tcga:TCGA-A8-A09V-01
brca_tcga:TCGA-A8-A09W-01		MUT: V453Sfs*27,L452Wfs*6;
brca_tcga:TCGA-A8-A09X-01
brca_tcga:TCGA-A8-A09Z-01			MUT: G155E;
brca_tcga:TCGA-A8-A0A1-01
brca_tcga:TCGA-A8-A0A2-01
brca_tcga:TCGA-A8-A0A4-01
brca_tcga:TCGA-A8-A0A6-01
brca_tcga:TCGA-A8-A0A7-01
brca_tcga:TCGA-A8-A0A9-01
brca_tcga:TCGA-A8-A0AB-01
brca_tcga:TCGA-A8-A0AD-01
brca_tcga:TCGA-AC-A23C-01
brca_tcga:TCGA-AC-A23E-01
brca_tcga:TCGA-AC-A23G-01
brca_tcga:TCGA-AC-A23H-01	MUT: S320C;
brca_tcga:TCGA-AC-A2B8-01
brca_tcga:TCGA-AC-A2BK-01
brca_tcga:TCGA-AC-A2BM-01
brca_tcga:TCGA-AC-A2FB-01
brca_tcga:TCGA-AC-A2FE-01
brca_tcga:TCGA-AC-A2FF-01
brca_tcga:TCGA-AC-A2FG-01
brca_tcga:TCGA-AC-A2FK-01
brca_tcga:TCGA-AC-A2FM-01
brca_tcga:TCGA-AC-A2FO-01
brca_tcga:TCGA-AC-A2QH-01
brca_tcga:TCGA-AC-A2QI-01
brca_tcga:TCGA-AC-A2QJ-01
brca_tcga:TCGA-AC-A3BB-01
brca_tcga:TCGA-AC-A3EH-01
brca_tcga:TCGA-AC-A3HN-01
brca_tcga:TCGA-AC-A3OD-01
brca_tcga:TCGA-AC-A3QP-01
brca_tcga:TCGA-AC-A3TM-01
brca_tcga:TCGA-AC-A3TN-01
brca_tcga:TCGA-AC-A3W5-01
brca_tcga:TCGA-AC-A3W6-01
brca_tcga:TCGA-AC-A3W7-01
brca_tcga:TCGA-AC-A3YI-01
brca_tcga:TCGA-AC-A3YJ-01
brca_tcga:TCGA-AC-A5EH-01
brca_tcga:TCGA-AC-A5EI-01
brca_tcga:TCGA-AC-A5XS-01
brca_tcga:TCGA-AC-A5XU-01
brca_tcga:TCGA-AC-A62X-01
brca_tcga:TCGA-AC-A62Y-01
brca_tcga:TCGA-AN-A03X-01
brca_tcga:TCGA-AN-A03Y-01
brca_tcga:TCGA-AN-A041-01
brca_tcga:TCGA-AN-A046-01		MUT: D165N;
brca_tcga:TCGA-AN-A049-01
brca_tcga:TCGA-AN-A04A-01
brca_tcga:TCGA-AN-A04C-01
brca_tcga:TCGA-AN-A04D-01
brca_tcga:TCGA-AN-A0AJ-01
brca_tcga:TCGA-AN-A0AK-01
brca_tcga:TCGA-AN-A0AL-01	AMP;
brca_tcga:TCGA-AN-A0AM-01
brca_tcga:TCGA-AN-A0AR-01
brca_tcga:TCGA-AN-A0AS-01
brca_tcga:TCGA-AN-A0AT-01
brca_tcga:TCGA-AN-A0FD-01
brca_tcga:TCGA-AN-A0FF-01
brca_tcga:TCGA-AN-A0FJ-01
brca_tcga:TCGA-AN-A0FK-01
brca_tcga:TCGA-AN-A0FL-01
brca_tcga:TCGA-AN-A0FN-01
brca_tcga:TCGA-AN-A0FS-01
brca_tcga:TCGA-AN-A0FT-01
brca_tcga:TCGA-AN-A0FV-01
brca_tcga:TCGA-AN-A0FW-01
brca_tcga:TCGA-AN-A0FX-01
brca_tcga:TCGA-AN-A0FY-01
brca_tcga:TCGA-AN-A0FZ-01
brca_tcga:TCGA-AN-A0XL-01
brca_tcga:TCGA-AN-A0XN-01	AMP;
brca_tcga:TCGA-AN-A0XO-01
brca_tcga:TCGA-AN-A0XP-01
brca_tcga:TCGA-AN-A0XR-01
brca_tcga:TCGA-AN-A0XS-01
brca_tcga:TCGA-AN-A0XT-01
brca_tcga:TCGA-AN-A0XU-01
brca_tcga:TCGA-AN-A0XV-01
brca_tcga:TCGA-AN-A0XW-01
brca_tcga:TCGA-AO-A03L-01
brca_tcga:TCGA-AO-A03M-01
brca_tcga:TCGA-AO-A03N-01
brca_tcga:TCGA-AO-A03O-01
brca_tcga:TCGA-AO-A03P-01
brca_tcga:TCGA-AO-A03R-01
brca_tcga:TCGA-AO-A03T-01
brca_tcga:TCGA-AO-A03U-01
brca_tcga:TCGA-AO-A03V-01
brca_tcga:TCGA-AO-A0J2-01	AMP;
brca_tcga:TCGA-AO-A0J3-01
brca_tcga:TCGA-AO-A0J4-01
brca_tcga:TCGA-AO-A0J5-01
brca_tcga:TCGA-AO-A0J6-01
brca_tcga:TCGA-AO-A0J7-01
brca_tcga:TCGA-AO-A0J8-01
brca_tcga:TCGA-AO-A0J9-01
brca_tcga:TCGA-AO-A0JA-01
brca_tcga:TCGA-AO-A0JB-01
brca_tcga:TCGA-AO-A0JC-01
brca_tcga:TCGA-AO-A0JD-01
brca_tcga:TCGA-AO-A0JE-01
brca_tcga:TCGA-AO-A0JF-01
brca_tcga:TCGA-AO-A0JI-01
brca_tcga:TCGA-AO-A0JJ-01
brca_tcga:TCGA-AO-A0JL-01
brca_tcga:TCGA-AO-A0JM-01
brca_tcga:TCGA-AO-A124-01
brca_tcga:TCGA-AO-A125-01
brca_tcga:TCGA-AO-A126-01
brca_tcga:TCGA-AO-A128-01
brca_tcga:TCGA-AO-A129-01
brca_tcga:TCGA-AO-A12A-01
brca_tcga:TCGA-AO-A12B-01
brca_tcga:TCGA-AO-A12D-01
brca_tcga:TCGA-AO-A12E-01
brca_tcga:TCGA-AO-A12F-01
brca_tcga:TCGA-AO-A12G-01
brca_tcga:TCGA-AO-A12H-01
brca_tcga:TCGA-AO-A1KO-01
brca_tcga:TCGA-AO-A1KP-01
brca_tcga:TCGA-AO-A1KR-01
brca_tcga:TCGA-AO-A1KS-01
brca_tcga:TCGA-AO-A1KT-01
brca_tcga:TCGA-AQ-A04H-01
brca_tcga:TCGA-AQ-A04J-01
brca_tcga:TCGA-AQ-A04L-01
brca_tcga:TCGA-AQ-A0Y5-01
brca_tcga:TCGA-AQ-A1H2-01
brca_tcga:TCGA-AQ-A1H3-01
brca_tcga:TCGA-AQ-A54N-01
brca_tcga:TCGA-AQ-A54O-01
brca_tcga:TCGA-AR-A0TS-01
brca_tcga:TCGA-AR-A0TX-01
brca_tcga:TCGA-AR-A0TY-01
brca_tcga:TCGA-AR-A0U0-01			MUT: N453Kfs*5;
brca_tcga:TCGA-AR-A0U1-01
brca_tcga:TCGA-AR-A0U2-01
brca_tcga:TCGA-AR-A0U3-01
brca_tcga:TCGA-AR-A1AH-01
brca_tcga:TCGA-AR-A1AI-01
brca_tcga:TCGA-AR-A1AJ-01
brca_tcga:TCGA-AR-A1AK-01
brca_tcga:TCGA-AR-A1AL-01
brca_tcga:TCGA-AR-A1AM-01
brca_tcga:TCGA-AR-A1AN-01
brca_tcga:TCGA-AR-A1AO-01
brca_tcga:TCGA-AR-A1AP-01
brca_tcga:TCGA-AR-A1AQ-01
brca_tcga:TCGA-AR-A1AR-01
brca_tcga:TCGA-AR-A1AS-01
brca_tcga:TCGA-AR-A1AU-01
brca_tcga:TCGA-AR-A1AV-01
brca_tcga:TCGA-AR-A1AW-01
brca_tcga:TCGA-AR-A1AX-01
brca_tcga:TCGA-AR-A1AY-01
brca_tcga:TCGA-AR-A24H-01
brca_tcga:TCGA-AR-A24K-01
brca_tcga:TCGA-AR-A24L-01
brca_tcga:TCGA-AR-A24M-01
brca_tcga:TCGA-AR-A24N-01
brca_tcga:TCGA-AR-A24O-01
brca_tcga:TCGA-AR-A24P-01
brca_tcga:TCGA-AR-A24Q-01	AMP;
brca_tcga:TCGA-AR-A24R-01
brca_tcga:TCGA-AR-A24S-01
brca_tcga:TCGA-AR-A24T-01
brca_tcga:TCGA-AR-A24U-01
brca_tcga:TCGA-AR-A24V-01
brca_tcga:TCGA-AR-A24W-01
brca_tcga:TCGA-AR-A24X-01
brca_tcga:TCGA-AR-A24Z-01
brca_tcga:TCGA-AR-A250-01
brca_tcga:TCGA-AR-A251-01
brca_tcga:TCGA-AR-A252-01
brca_tcga:TCGA-AR-A254-01
brca_tcga:TCGA-AR-A255-01
brca_tcga:TCGA-AR-A256-01
brca_tcga:TCGA-AR-A2LE-01
brca_tcga:TCGA-AR-A2LH-01
brca_tcga:TCGA-AR-A2LJ-01
brca_tcga:TCGA-AR-A2LK-01
brca_tcga:TCGA-AR-A2LL-01
brca_tcga:TCGA-AR-A2LM-01
brca_tcga:TCGA-AR-A2LN-01
brca_tcga:TCGA-AR-A2LO-01
brca_tcga:TCGA-AR-A2LQ-01
brca_tcga:TCGA-AR-A2LR-01
brca_tcga:TCGA-AR-A5QM-01
brca_tcga:TCGA-AR-A5QN-01
brca_tcga:TCGA-AR-A5QP-01
brca_tcga:TCGA-AR-A5QQ-01
brca_tcga:TCGA-B6-A0I1-01
brca_tcga:TCGA-B6-A0I2-01
brca_tcga:TCGA-B6-A0I5-01
brca_tcga:TCGA-B6-A0I9-01
brca_tcga:TCGA-B6-A0IA-01
brca_tcga:TCGA-B6-A0IB-01
brca_tcga:TCGA-B6-A0IC-01
brca_tcga:TCGA-B6-A0IE-01
brca_tcga:TCGA-B6-A0IG-01
brca_tcga:TCGA-B6-A0IH-01
brca_tcga:TCGA-B6-A0IJ-01
brca_tcga:TCGA-B6-A0IK-01
brca_tcga:TCGA-B6-A0IM-01
brca_tcga:TCGA-B6-A0IN-01
brca_tcga:TCGA-B6-A0IO-01
brca_tcga:TCGA-B6-A0IP-01
brca_tcga:TCGA-B6-A0IQ-01
brca_tcga:TCGA-B6-A0RE-01
brca_tcga:TCGA-B6-A0RG-01
brca_tcga:TCGA-B6-A0RH-01
brca_tcga:TCGA-B6-A0RI-01
brca_tcga:TCGA-B6-A0RN-01
brca_tcga:TCGA-B6-A0RO-01
brca_tcga:TCGA-B6-A0RP-01
brca_tcga:TCGA-B6-A0RQ-01
brca_tcga:TCGA-B6-A0RT-01
brca_tcga:TCGA-B6-A0RU-01
brca_tcga:TCGA-B6-A0RV-01
brca_tcga:TCGA-B6-A0WS-01
brca_tcga:TCGA-B6-A0WT-01
brca_tcga:TCGA-B6-A0WV-01
brca_tcga:TCGA-B6-A0WW-01
brca_tcga:TCGA-B6-A0WX-01
brca_tcga:TCGA-B6-A0WY-01
brca_tcga:TCGA-B6-A0WZ-01
brca_tcga:TCGA-B6-A0X0-01
brca_tcga:TCGA-B6-A0X1-01
brca_tcga:TCGA-B6-A0X4-01
brca_tcga:TCGA-B6-A0X5-01
brca_tcga:TCGA-B6-A0X7-01
brca_tcga:TCGA-B6-A1KC-01
brca_tcga:TCGA-B6-A1KF-01
brca_tcga:TCGA-B6-A1KI-01
brca_tcga:TCGA-B6-A1KN-01
brca_tcga:TCGA-B6-A2IU-01
brca_tcga:TCGA-B6-A3ZX-01
brca_tcga:TCGA-B6-A400-01
brca_tcga:TCGA-B6-A401-01
brca_tcga:TCGA-B6-A402-01
brca_tcga:TCGA-B6-A408-01
brca_tcga:TCGA-B6-A409-01
brca_tcga:TCGA-B6-A40B-01
brca_tcga:TCGA-B6-A40C-01
brca_tcga:TCGA-BH-A0AU-01
brca_tcga:TCGA-BH-A0AV-01
brca_tcga:TCGA-BH-A0AW-01
brca_tcga:TCGA-BH-A0AY-01
brca_tcga:TCGA-BH-A0AZ-01
brca_tcga:TCGA-BH-A0B0-01
brca_tcga:TCGA-BH-A0B3-01			HOMDEL;
brca_tcga:TCGA-BH-A0B4-01
brca_tcga:TCGA-BH-A0B5-01
brca_tcga:TCGA-BH-A0B6-01			MUT: E619Q;
brca_tcga:TCGA-BH-A0B7-01
brca_tcga:TCGA-BH-A0B9-01
brca_tcga:TCGA-BH-A0BA-01
brca_tcga:TCGA-BH-A0BC-01
brca_tcga:TCGA-BH-A0BD-01
brca_tcga:TCGA-BH-A0BF-01
brca_tcga:TCGA-BH-A0BG-01
brca_tcga:TCGA-BH-A0BJ-01
brca_tcga:TCGA-BH-A0BL-01
brca_tcga:TCGA-BH-A0BM-01
brca_tcga:TCGA-BH-A0BO-01
brca_tcga:TCGA-BH-A0BP-01
brca_tcga:TCGA-BH-A0BQ-01
brca_tcga:TCGA-BH-A0BR-01
brca_tcga:TCGA-BH-A0BS-01
brca_tcga:TCGA-BH-A0BT-01
brca_tcga:TCGA-BH-A0BV-01
brca_tcga:TCGA-BH-A0BW-01
brca_tcga:TCGA-BH-A0BZ-01
brca_tcga:TCGA-BH-A0C0-01
brca_tcga:TCGA-BH-A0C1-01
brca_tcga:TCGA-BH-A0C3-01
brca_tcga:TCGA-BH-A0C7-01
brca_tcga:TCGA-BH-A0DD-01
brca_tcga:TCGA-BH-A0DE-01
brca_tcga:TCGA-BH-A0DG-01
brca_tcga:TCGA-BH-A0DH-01
brca_tcga:TCGA-BH-A0DI-01
brca_tcga:TCGA-BH-A0DK-01
brca_tcga:TCGA-BH-A0DL-01
brca_tcga:TCGA-BH-A0DO-01
brca_tcga:TCGA-BH-A0DP-01
brca_tcga:TCGA-BH-A0DQ-01
brca_tcga:TCGA-BH-A0DS-01
brca_tcga:TCGA-BH-A0DT-01
brca_tcga:TCGA-BH-A0DV-01
brca_tcga:TCGA-BH-A0DX-01
brca_tcga:TCGA-BH-A0DZ-01
brca_tcga:TCGA-BH-A0E0-01
brca_tcga:TCGA-BH-A0E1-01
brca_tcga:TCGA-BH-A0E2-01
brca_tcga:TCGA-BH-A0E6-01			HOMDEL;
brca_tcga:TCGA-BH-A0E7-01
brca_tcga:TCGA-BH-A0E9-01
brca_tcga:TCGA-BH-A0EA-01
brca_tcga:TCGA-BH-A0EB-01
brca_tcga:TCGA-BH-A0EE-01			MUT: E429K;
brca_tcga:TCGA-BH-A0EI-01
brca_tcga:TCGA-BH-A0GY-01
brca_tcga:TCGA-BH-A0GZ-01
brca_tcga:TCGA-BH-A0H0-01
brca_tcga:TCGA-BH-A0H3-01
brca_tcga:TCGA-BH-A0H5-01
brca_tcga:TCGA-BH-A0H6-01
brca_tcga:TCGA-BH-A0H7-01
brca_tcga:TCGA-BH-A0H9-01
brca_tcga:TCGA-BH-A0HA-01
brca_tcga:TCGA-BH-A0HB-01
brca_tcga:TCGA-BH-A0HI-01
brca_tcga:TCGA-BH-A0HK-01
brca_tcga:TCGA-BH-A0HO-01
brca_tcga:TCGA-BH-A0HP-01
brca_tcga:TCGA-BH-A0HQ-01
brca_tcga:TCGA-BH-A0HU-01
brca_tcga:TCGA-BH-A0HW-01
brca_tcga:TCGA-BH-A0HX-01
brca_tcga:TCGA-BH-A0HY-01
brca_tcga:TCGA-BH-A0RX-01
brca_tcga:TCGA-BH-A0W3-01
brca_tcga:TCGA-BH-A0W4-01
brca_tcga:TCGA-BH-A0W5-01
brca_tcga:TCGA-BH-A0W7-01
brca_tcga:TCGA-BH-A0WA-01
brca_tcga:TCGA-BH-A18F-01
brca_tcga:TCGA-BH-A18G-01
brca_tcga:TCGA-BH-A18H-01
brca_tcga:TCGA-BH-A18I-01
brca_tcga:TCGA-BH-A18J-01
brca_tcga:TCGA-BH-A18K-01
brca_tcga:TCGA-BH-A18L-01
brca_tcga:TCGA-BH-A18M-01
brca_tcga:TCGA-BH-A18N-01
brca_tcga:TCGA-BH-A18P-01
brca_tcga:TCGA-BH-A18Q-01
brca_tcga:TCGA-BH-A18R-01
brca_tcga:TCGA-BH-A18S-01
brca_tcga:TCGA-BH-A18T-01
brca_tcga:TCGA-BH-A18U-01
brca_tcga:TCGA-BH-A18V-01
brca_tcga:TCGA-BH-A1EN-01
brca_tcga:TCGA-BH-A1EO-01
brca_tcga:TCGA-BH-A1ES-01
brca_tcga:TCGA-BH-A1ET-01
brca_tcga:TCGA-BH-A1EU-01
brca_tcga:TCGA-BH-A1EV-01
brca_tcga:TCGA-BH-A1EW-01
brca_tcga:TCGA-BH-A1EX-01
brca_tcga:TCGA-BH-A1EY-01
brca_tcga:TCGA-BH-A1F0-01
brca_tcga:TCGA-BH-A1F2-01
brca_tcga:TCGA-BH-A1F5-01
brca_tcga:TCGA-BH-A1F6-01
brca_tcga:TCGA-BH-A1F8-01
brca_tcga:TCGA-BH-A1FC-01
brca_tcga:TCGA-BH-A1FD-01
brca_tcga:TCGA-BH-A1FE-01
brca_tcga:TCGA-BH-A1FG-01
brca_tcga:TCGA-BH-A1FH-01
brca_tcga:TCGA-BH-A1FJ-01
brca_tcga:TCGA-BH-A1FL-01
brca_tcga:TCGA-BH-A1FM-01
brca_tcga:TCGA-BH-A1FN-01
brca_tcga:TCGA-BH-A1FR-01
brca_tcga:TCGA-BH-A1FU-01
brca_tcga:TCGA-BH-A201-01
brca_tcga:TCGA-BH-A202-01
brca_tcga:TCGA-BH-A203-01
brca_tcga:TCGA-BH-A204-01
brca_tcga:TCGA-BH-A208-01
brca_tcga:TCGA-BH-A209-01
brca_tcga:TCGA-BH-A28O-01
brca_tcga:TCGA-BH-A28Q-01
brca_tcga:TCGA-BH-A2L8-01
brca_tcga:TCGA-BH-A42T-01
brca_tcga:TCGA-BH-A42U-01
brca_tcga:TCGA-BH-A42V-01
brca_tcga:TCGA-BH-A5IZ-01
brca_tcga:TCGA-BH-A5J0-01
brca_tcga:TCGA-C8-A12K-01
brca_tcga:TCGA-C8-A12L-01
brca_tcga:TCGA-C8-A12M-01
brca_tcga:TCGA-C8-A12N-01
brca_tcga:TCGA-C8-A12O-01
brca_tcga:TCGA-C8-A12P-01
brca_tcga:TCGA-C8-A12Q-01
brca_tcga:TCGA-C8-A12T-01
brca_tcga:TCGA-C8-A12U-01
brca_tcga:TCGA-C8-A12V-01
brca_tcga:TCGA-C8-A12W-01
brca_tcga:TCGA-C8-A12X-01
brca_tcga:TCGA-C8-A12Y-01
brca_tcga:TCGA-C8-A12Z-01
brca_tcga:TCGA-C8-A130-01	AMP;
brca_tcga:TCGA-C8-A131-01
brca_tcga:TCGA-C8-A132-01
brca_tcga:TCGA-C8-A133-01
brca_tcga:TCGA-C8-A134-01
brca_tcga:TCGA-C8-A135-01
brca_tcga:TCGA-C8-A137-01
brca_tcga:TCGA-C8-A138-01
brca_tcga:TCGA-C8-A1HE-01
brca_tcga:TCGA-C8-A1HF-01
brca_tcga:TCGA-C8-A1HG-01
brca_tcga:TCGA-C8-A1HI-01
brca_tcga:TCGA-C8-A1HJ-01
brca_tcga:TCGA-C8-A1HK-01
brca_tcga:TCGA-C8-A1HL-01
brca_tcga:TCGA-C8-A1HM-01
brca_tcga:TCGA-C8-A1HN-01
brca_tcga:TCGA-C8-A1HO-01
brca_tcga:TCGA-C8-A26V-01
brca_tcga:TCGA-C8-A26W-01
brca_tcga:TCGA-C8-A26X-01
brca_tcga:TCGA-C8-A26Y-01
brca_tcga:TCGA-C8-A26Z-01
brca_tcga:TCGA-C8-A273-01
brca_tcga:TCGA-C8-A274-01
brca_tcga:TCGA-C8-A275-01
brca_tcga:TCGA-C8-A278-01
brca_tcga:TCGA-C8-A27A-01
brca_tcga:TCGA-C8-A27B-01
brca_tcga:TCGA-C8-A3M7-01
brca_tcga:TCGA-C8-A3M8-01
brca_tcga:TCGA-D8-A13Y-01
brca_tcga:TCGA-D8-A13Z-01
brca_tcga:TCGA-D8-A140-01
brca_tcga:TCGA-D8-A141-01
brca_tcga:TCGA-D8-A142-01
brca_tcga:TCGA-D8-A143-01
brca_tcga:TCGA-D8-A145-01
brca_tcga:TCGA-D8-A146-01
brca_tcga:TCGA-D8-A147-01
brca_tcga:TCGA-D8-A1J8-01
brca_tcga:TCGA-D8-A1J9-01
brca_tcga:TCGA-D8-A1JA-01
brca_tcga:TCGA-D8-A1JB-01
brca_tcga:TCGA-D8-A1JC-01
brca_tcga:TCGA-D8-A1JD-01
brca_tcga:TCGA-D8-A1JE-01
brca_tcga:TCGA-D8-A1JF-01
brca_tcga:TCGA-D8-A1JG-01
brca_tcga:TCGA-D8-A1JH-01
brca_tcga:TCGA-D8-A1JI-01
brca_tcga:TCGA-D8-A1JJ-01
brca_tcga:TCGA-D8-A1JK-01
brca_tcga:TCGA-D8-A1JL-01
brca_tcga:TCGA-D8-A1JM-01
brca_tcga:TCGA-D8-A1JN-01
brca_tcga:TCGA-D8-A1JP-01
brca_tcga:TCGA-D8-A1JS-01
brca_tcga:TCGA-D8-A1JT-01
brca_tcga:TCGA-D8-A1JU-01
brca_tcga:TCGA-D8-A1X5-01
brca_tcga:TCGA-D8-A1X6-01	MUT: A124G;
brca_tcga:TCGA-D8-A1X7-01
brca_tcga:TCGA-D8-A1X8-01
brca_tcga:TCGA-D8-A1X9-01
brca_tcga:TCGA-D8-A1XA-01
brca_tcga:TCGA-D8-A1XB-01
brca_tcga:TCGA-D8-A1XC-01
brca_tcga:TCGA-D8-A1XF-01
brca_tcga:TCGA-D8-A1XG-01
brca_tcga:TCGA-D8-A1XJ-01
brca_tcga:TCGA-D8-A1XK-01
brca_tcga:TCGA-D8-A1XL-01
brca_tcga:TCGA-D8-A1XM-01
brca_tcga:TCGA-D8-A1XO-01
brca_tcga:TCGA-D8-A1XQ-01
brca_tcga:TCGA-D8-A1XR-01
brca_tcga:TCGA-D8-A1XS-01
brca_tcga:TCGA-D8-A1XT-01
brca_tcga:TCGA-D8-A1XU-01
brca_tcga:TCGA-D8-A1XV-01
brca_tcga:TCGA-D8-A1XW-01
brca_tcga:TCGA-D8-A1XY-01
brca_tcga:TCGA-D8-A1XZ-01
brca_tcga:TCGA-D8-A1Y0-01
brca_tcga:TCGA-D8-A1Y1-01
brca_tcga:TCGA-D8-A1Y2-01
brca_tcga:TCGA-D8-A1Y3-01
brca_tcga:TCGA-D8-A27E-01
brca_tcga:TCGA-D8-A27F-01
brca_tcga:TCGA-D8-A27G-01
brca_tcga:TCGA-D8-A27H-01
brca_tcga:TCGA-D8-A27I-01
brca_tcga:TCGA-D8-A27K-01
brca_tcga:TCGA-D8-A27L-01
brca_tcga:TCGA-D8-A27M-01
brca_tcga:TCGA-D8-A27N-01
brca_tcga:TCGA-D8-A27P-01
brca_tcga:TCGA-D8-A27R-01
brca_tcga:TCGA-D8-A27T-01
brca_tcga:TCGA-D8-A27V-01
brca_tcga:TCGA-D8-A27W-01
brca_tcga:TCGA-D8-A3Z5-01
brca_tcga:TCGA-D8-A3Z6-01
brca_tcga:TCGA-D8-A4Z1-01
brca_tcga:TCGA-E2-A105-01
brca_tcga:TCGA-E2-A107-01
brca_tcga:TCGA-E2-A108-01
brca_tcga:TCGA-E2-A109-01
brca_tcga:TCGA-E2-A10A-01
brca_tcga:TCGA-E2-A10B-01
brca_tcga:TCGA-E2-A10C-01
brca_tcga:TCGA-E2-A10E-01
brca_tcga:TCGA-E2-A10F-01
brca_tcga:TCGA-E2-A14N-01
brca_tcga:TCGA-E2-A14O-01
brca_tcga:TCGA-E2-A14P-01
brca_tcga:TCGA-E2-A14Q-01
brca_tcga:TCGA-E2-A14R-01
brca_tcga:TCGA-E2-A14S-01
brca_tcga:TCGA-E2-A14T-01
brca_tcga:TCGA-E2-A14U-01
brca_tcga:TCGA-E2-A14V-01
brca_tcga:TCGA-E2-A14W-01
brca_tcga:TCGA-E2-A14X-01
brca_tcga:TCGA-E2-A14Y-01
brca_tcga:TCGA-E2-A14Z-01
brca_tcga:TCGA-E2-A150-01
brca_tcga:TCGA-E2-A152-01
brca_tcga:TCGA-E2-A153-01
brca_tcga:TCGA-E2-A154-01
brca_tcga:TCGA-E2-A155-01
brca_tcga:TCGA-E2-A156-01
brca_tcga:TCGA-E2-A158-01
brca_tcga:TCGA-E2-A159-01
brca_tcga:TCGA-E2-A15A-01
brca_tcga:TCGA-E2-A15C-01
brca_tcga:TCGA-E2-A15D-01
brca_tcga:TCGA-E2-A15E-01
brca_tcga:TCGA-E2-A15F-01
brca_tcga:TCGA-E2-A15G-01
brca_tcga:TCGA-E2-A15H-01
brca_tcga:TCGA-E2-A15I-01
brca_tcga:TCGA-E2-A15J-01
brca_tcga:TCGA-E2-A15K-01
brca_tcga:TCGA-E2-A15L-01
brca_tcga:TCGA-E2-A15M-01
brca_tcga:TCGA-E2-A15O-01
brca_tcga:TCGA-E2-A15P-01
brca_tcga:TCGA-E2-A15R-01
brca_tcga:TCGA-E2-A15S-01
brca_tcga:TCGA-E2-A15T-01
brca_tcga:TCGA-E2-A1AZ-01
brca_tcga:TCGA-E2-A1B0-01
brca_tcga:TCGA-E2-A1B1-01
brca_tcga:TCGA-E2-A1B4-01
brca_tcga:TCGA-E2-A1B5-01
brca_tcga:TCGA-E2-A1B6-01
brca_tcga:TCGA-E2-A1BC-01
brca_tcga:TCGA-E2-A1BD-01
brca_tcga:TCGA-E2-A1IE-01
brca_tcga:TCGA-E2-A1IF-01
brca_tcga:TCGA-E2-A1IG-01
brca_tcga:TCGA-E2-A1IH-01
brca_tcga:TCGA-E2-A1II-01
brca_tcga:TCGA-E2-A1IJ-01
brca_tcga:TCGA-E2-A1IK-01
brca_tcga:TCGA-E2-A1IL-01
brca_tcga:TCGA-E2-A1IN-01
brca_tcga:TCGA-E2-A1IO-01
brca_tcga:TCGA-E2-A1IU-01
brca_tcga:TCGA-E2-A1L6-01
brca_tcga:TCGA-E2-A1L7-01
brca_tcga:TCGA-E2-A1L8-01
brca_tcga:TCGA-E2-A1L9-01
brca_tcga:TCGA-E2-A1LA-01
brca_tcga:TCGA-E2-A1LB-01
brca_tcga:TCGA-E2-A1LE-01
brca_tcga:TCGA-E2-A1LG-01
brca_tcga:TCGA-E2-A1LH-01
brca_tcga:TCGA-E2-A1LI-01
brca_tcga:TCGA-E2-A1LK-01
brca_tcga:TCGA-E2-A1LL-01
brca_tcga:TCGA-E2-A2P5-01
brca_tcga:TCGA-E2-A2P6-01
brca_tcga:TCGA-E2-A3DX-01
brca_tcga:TCGA-E2-A56Z-01
brca_tcga:TCGA-E2-A570-01
brca_tcga:TCGA-E2-A573-01
brca_tcga:TCGA-E2-A574-01
brca_tcga:TCGA-E9-A1N3-01
brca_tcga:TCGA-E9-A1N4-01
brca_tcga:TCGA-E9-A1N5-01
brca_tcga:TCGA-E9-A1N8-01
brca_tcga:TCGA-E9-A1N9-01	AMP;
brca_tcga:TCGA-E9-A1NA-01
brca_tcga:TCGA-E9-A1NC-01
brca_tcga:TCGA-E9-A1ND-01
brca_tcga:TCGA-E9-A1NE-01
brca_tcga:TCGA-E9-A1NF-01			HOMDEL;
brca_tcga:TCGA-E9-A1NG-01
brca_tcga:TCGA-E9-A1NH-01
brca_tcga:TCGA-E9-A1NI-01
brca_tcga:TCGA-E9-A1QZ-01
brca_tcga:TCGA-E9-A1R0-01
brca_tcga:TCGA-E9-A1R2-01
brca_tcga:TCGA-E9-A1R3-01
brca_tcga:TCGA-E9-A1R4-01
brca_tcga:TCGA-E9-A1R5-01
brca_tcga:TCGA-E9-A1R6-01
brca_tcga:TCGA-E9-A1R7-01
brca_tcga:TCGA-E9-A1RA-01
brca_tcga:TCGA-E9-A1RB-01
brca_tcga:TCGA-E9-A1RC-01
brca_tcga:TCGA-E9-A1RD-01
brca_tcga:TCGA-E9-A1RE-01
brca_tcga:TCGA-E9-A1RF-01
brca_tcga:TCGA-E9-A1RG-01
brca_tcga:TCGA-E9-A1RH-01
brca_tcga:TCGA-E9-A1RI-01
brca_tcga:TCGA-E9-A226-01
brca_tcga:TCGA-E9-A227-01
brca_tcga:TCGA-E9-A228-01
brca_tcga:TCGA-E9-A229-01
brca_tcga:TCGA-E9-A22A-01
brca_tcga:TCGA-E9-A22B-01
brca_tcga:TCGA-E9-A22D-01
brca_tcga:TCGA-E9-A22E-01
brca_tcga:TCGA-E9-A22G-01
brca_tcga:TCGA-E9-A22H-01
brca_tcga:TCGA-E9-A243-01
brca_tcga:TCGA-E9-A244-01
brca_tcga:TCGA-E9-A245-01
brca_tcga:TCGA-E9-A247-01
brca_tcga:TCGA-E9-A248-01
brca_tcga:TCGA-E9-A249-01
brca_tcga:TCGA-E9-A24A-01
brca_tcga:TCGA-E9-A295-01
brca_tcga:TCGA-E9-A2JS-01
brca_tcga:TCGA-E9-A2JT-01
brca_tcga:TCGA-E9-A3HO-01
brca_tcga:TCGA-E9-A3Q9-01
brca_tcga:TCGA-E9-A3QA-01
brca_tcga:TCGA-E9-A3X8-01
brca_tcga:TCGA-E9-A54X-01
brca_tcga:TCGA-E9-A54Y-01
brca_tcga:TCGA-E9-A5FK-01
brca_tcga:TCGA-E9-A5FL-01	AMP;
brca_tcga:TCGA-E9-A5UO-01
brca_tcga:TCGA-E9-A5UP-01
brca_tcga:TCGA-EW-A1IW-01
brca_tcga:TCGA-EW-A1IX-01
brca_tcga:TCGA-EW-A1IY-01
brca_tcga:TCGA-EW-A1IZ-01
brca_tcga:TCGA-EW-A1J1-01
brca_tcga:TCGA-EW-A1J2-01
brca_tcga:TCGA-EW-A1J3-01
brca_tcga:TCGA-EW-A1J5-01		MUT: E449*;
brca_tcga:TCGA-EW-A1J6-01
brca_tcga:TCGA-EW-A1OV-01
brca_tcga:TCGA-EW-A1OX-01
brca_tcga:TCGA-EW-A1OY-01
brca_tcga:TCGA-EW-A1OZ-01
brca_tcga:TCGA-EW-A1P0-01
brca_tcga:TCGA-EW-A1P1-01
brca_tcga:TCGA-EW-A1P3-01
brca_tcga:TCGA-EW-A1P4-01
brca_tcga:TCGA-EW-A1P5-01
brca_tcga:TCGA-EW-A1P6-01
brca_tcga:TCGA-EW-A1P7-01
brca_tcga:TCGA-EW-A1P8-01
brca_tcga:TCGA-EW-A1PA-01
brca_tcga:TCGA-EW-A1PB-01
brca_tcga:TCGA-EW-A1PC-01
brca_tcga:TCGA-EW-A1PD-01
brca_tcga:TCGA-EW-A1PE-01
brca_tcga:TCGA-EW-A1PG-01
brca_tcga:TCGA-EW-A1PH-01
brca_tcga:TCGA-EW-A2FR-01
brca_tcga:TCGA-EW-A2FS-01
brca_tcga:TCGA-EW-A2FV-01
brca_tcga:TCGA-EW-A2FW-01
brca_tcga:TCGA-EW-A3E8-01
brca_tcga:TCGA-EW-A3U0-01
brca_tcga:TCGA-EW-A423-01
brca_tcga:TCGA-GI-A2C8-01
brca_tcga:TCGA-GI-A2C9-01
brca_tcga:TCGA-GM-A2D9-01
brca_tcga:TCGA-GM-A2DA-01
brca_tcga:TCGA-GM-A2DB-01
brca_tcga:TCGA-GM-A2DC-01
brca_tcga:TCGA-GM-A2DD-01
brca_tcga:TCGA-GM-A2DF-01
brca_tcga:TCGA-GM-A2DH-01
brca_tcga:TCGA-GM-A2DI-01
brca_tcga:TCGA-GM-A2DK-01
brca_tcga:TCGA-GM-A2DL-01
brca_tcga:TCGA-GM-A2DM-01
brca_tcga:TCGA-GM-A2DN-01
brca_tcga:TCGA-GM-A2DO-01
brca_tcga:TCGA-GM-A3NW-01
brca_tcga:TCGA-GM-A3NY-01
brca_tcga:TCGA-GM-A3XG-01
brca_tcga:TCGA-GM-A3XL-01
brca_tcga:TCGA-GM-A3XN-01
brca_tcga:TCGA-GM-A4E0-01
brca_tcga:TCGA-GM-A5PV-01
brca_tcga:TCGA-GM-A5PX-01
brca_tcga:TCGA-HN-A2NL-01
brca_tcga:TCGA-HN-A2OB-01
brca_tcga:TCGA-JL-A3YW-01	AMP;
brca_tcga:TCGA-JL-A3YX-01
brca_tcga:TCGA-LL-A440-01
brca_tcga:TCGA-LL-A441-01
brca_tcga:TCGA-LL-A50Y-01
brca_tcga:TCGA-LL-A5YL-01
brca_tcga:TCGA-LL-A5YM-01
brca_tcga:TCGA-LL-A5YN-01
brca_tcga:TCGA-LL-A5YO-01
brca_tcga:TCGA-LL-A5YP-01
brca_tcga:TCGA-LQ-A4E4-01
brca_tcga:TCGA-MS-A51U-01
brca_tcga:TCGA-OK-A5Q2-01
brca_tcga:TCGA-OL-A5D6-01
brca_tcga:TCGA-OL-A5D7-01
brca_tcga:TCGA-OL-A5D8-01
brca_tcga:TCGA-OL-A5DA-01
brca_tcga:TCGA-OL-A5RU-01
brca_tcga:TCGA-OL-A5RV-01
brca_tcga:TCGA-OL-A5RW-01
brca_tcga:TCGA-OL-A5RX-01
brca_tcga:TCGA-OL-A5RY-01
brca_tcga:TCGA-OL-A5RZ-01
brca_tcga:TCGA-OL-A5S0-01
brca_tcga:TCGA-OL-A66H-01
brca_tcga:TCGA-OL-A66I-01
brca_tcga:TCGA-OL-A66J-01
brca_tcga:TCGA-OL-A66K-01
brca_tcga:TCGA-PE-A5DC-01
brca_tcga:TCGA-PE-A5DD-01
brca_tcga:TCGA-PE-A5DE-01
chol_tcga:TCGA-3X-AAV9-01
chol_tcga:TCGA-3X-AAVA-01
chol_tcga:TCGA-3X-AAVB-01
chol_tcga:TCGA-3X-AAVC-01
chol_tcga:TCGA-3X-AAVE-01
chol_tcga:TCGA-4G-AAZO-01
chol_tcga:TCGA-4G-AAZT-01
chol_tcga:TCGA-W5-AA2G-01
chol_tcga:TCGA-W5-AA2H-01
chol_tcga:TCGA-W5-AA2I-01
chol_tcga:TCGA-W5-AA2O-01
chol_tcga:TCGA-W5-AA2Q-01
chol_tcga:TCGA-W5-AA2R-01
chol_tcga:TCGA-W5-AA2T-01
chol_tcga:TCGA-W5-AA2U-01
chol_tcga:TCGA-W5-AA2W-01
chol_tcga:TCGA-W5-AA2X-01		MUT: Y300_L301del;
chol_tcga:TCGA-W5-AA2Z-01
chol_tcga:TCGA-W5-AA30-01
chol_tcga:TCGA-W5-AA31-01
chol_tcga:TCGA-W5-AA33-01
chol_tcga:TCGA-W5-AA34-01
chol_tcga:TCGA-W5-AA38-01
chol_tcga:TCGA-W5-AA39-01
chol_tcga:TCGA-W6-AA0S-01
chol_tcga:TCGA-WD-A7RX-01
chol_tcga:TCGA-YR-A95A-01
chol_tcga:TCGA-ZD-A8I3-01
chol_tcga:TCGA-ZH-A8Y1-01
chol_tcga:TCGA-ZH-A8Y2-01	MUT: E82D;
chol_tcga:TCGA-ZH-A8Y4-01
chol_tcga:TCGA-ZH-A8Y5-01
chol_tcga:TCGA-ZH-A8Y6-01
chol_tcga:TCGA-ZH-A8Y8-01		MUT: A95V;
chol_tcga:TCGA-ZU-A8S4-01
coadread_tcga:TCGA-A6-2672-01
coadread_tcga:TCGA-A6-2674-01
coadread_tcga:TCGA-A6-2676-01
coadread_tcga:TCGA-A6-2677-01
coadread_tcga:TCGA-A6-2678-01
coadread_tcga:TCGA-A6-2683-01
coadread_tcga:TCGA-A6-3807-01
coadread_tcga:TCGA-A6-3810-01			MUT: E533Q;
coadread_tcga:TCGA-AA-3514-01
coadread_tcga:TCGA-AA-3516-01
coadread_tcga:TCGA-AA-3517-01
coadread_tcga:TCGA-AA-3518-01
coadread_tcga:TCGA-AA-3519-01
coadread_tcga:TCGA-AA-3520-01
coadread_tcga:TCGA-AA-3521-01
coadread_tcga:TCGA-AA-3522-01
coadread_tcga:TCGA-AA-3524-01
coadread_tcga:TCGA-AA-3525-01
coadread_tcga:TCGA-AA-3526-01
coadread_tcga:TCGA-AA-3527-01
coadread_tcga:TCGA-AA-3529-01
coadread_tcga:TCGA-AA-3530-01
coadread_tcga:TCGA-AA-3531-01
coadread_tcga:TCGA-AA-3532-01
coadread_tcga:TCGA-AA-3534-01
coadread_tcga:TCGA-AA-3538-01
coadread_tcga:TCGA-AA-3542-01
coadread_tcga:TCGA-AA-3543-01
coadread_tcga:TCGA-AA-3544-01
coadread_tcga:TCGA-AA-3548-01
coadread_tcga:TCGA-AA-3549-01
coadread_tcga:TCGA-AA-3552-01
coadread_tcga:TCGA-AA-3553-01
coadread_tcga:TCGA-AA-3554-01
coadread_tcga:TCGA-AA-3555-01
coadread_tcga:TCGA-AA-3556-01
coadread_tcga:TCGA-AA-3558-01
coadread_tcga:TCGA-AA-3560-01
coadread_tcga:TCGA-AA-3561-01
coadread_tcga:TCGA-AA-3562-01
coadread_tcga:TCGA-AA-3664-01
coadread_tcga:TCGA-AA-3666-01
coadread_tcga:TCGA-AA-3667-01
coadread_tcga:TCGA-AA-3672-01
coadread_tcga:TCGA-AA-3673-01
coadread_tcga:TCGA-AA-3678-01
coadread_tcga:TCGA-AA-3679-01
coadread_tcga:TCGA-AA-3680-01
coadread_tcga:TCGA-AA-3681-01
coadread_tcga:TCGA-AA-3684-01
coadread_tcga:TCGA-AA-3685-01
coadread_tcga:TCGA-AA-3688-01
coadread_tcga:TCGA-AA-3692-01
coadread_tcga:TCGA-AA-3693-01
coadread_tcga:TCGA-AA-3695-01
coadread_tcga:TCGA-AA-3696-01
coadread_tcga:TCGA-AA-3710-01
coadread_tcga:TCGA-AA-3715-01		MUT: I125V;
coadread_tcga:TCGA-AA-3811-01
coadread_tcga:TCGA-AA-3812-01
coadread_tcga:TCGA-AA-3814-01
coadread_tcga:TCGA-AA-3818-01
coadread_tcga:TCGA-AA-3819-01
coadread_tcga:TCGA-AA-3821-01
coadread_tcga:TCGA-AA-3831-01
coadread_tcga:TCGA-AA-3833-01
coadread_tcga:TCGA-AA-3837-01
coadread_tcga:TCGA-AA-3842-01
coadread_tcga:TCGA-AA-3844-01
coadread_tcga:TCGA-AA-3845-01
coadread_tcga:TCGA-AA-3846-01
coadread_tcga:TCGA-AA-3848-01
coadread_tcga:TCGA-AA-3850-01		HOMDEL;
coadread_tcga:TCGA-AA-3851-01
coadread_tcga:TCGA-AA-3852-01
coadread_tcga:TCGA-AA-3854-01
coadread_tcga:TCGA-AA-3855-01
coadread_tcga:TCGA-AA-3856-01
coadread_tcga:TCGA-AA-3858-01
coadread_tcga:TCGA-AA-3860-01
coadread_tcga:TCGA-AA-3864-01
coadread_tcga:TCGA-AA-3866-01
coadread_tcga:TCGA-AA-3867-01
coadread_tcga:TCGA-AA-3869-01
coadread_tcga:TCGA-AA-3870-01
coadread_tcga:TCGA-AA-3872-01
coadread_tcga:TCGA-AA-3875-01
coadread_tcga:TCGA-AA-3877-01
coadread_tcga:TCGA-AA-3930-01
coadread_tcga:TCGA-AA-3939-01
coadread_tcga:TCGA-AA-3941-01
coadread_tcga:TCGA-AA-3947-01
coadread_tcga:TCGA-AA-3949-01
coadread_tcga:TCGA-AA-3952-01
coadread_tcga:TCGA-AA-3955-01
coadread_tcga:TCGA-AA-3956-01
coadread_tcga:TCGA-AA-3966-01
coadread_tcga:TCGA-AA-3971-01
coadread_tcga:TCGA-AA-3972-01
coadread_tcga:TCGA-AA-3973-01
coadread_tcga:TCGA-AA-3975-01
coadread_tcga:TCGA-AA-3976-01
coadread_tcga:TCGA-AA-3977-01
coadread_tcga:TCGA-AA-3979-01
coadread_tcga:TCGA-AA-3982-01
coadread_tcga:TCGA-AA-3984-01		MUT: M503I;
coadread_tcga:TCGA-AA-3986-01
coadread_tcga:TCGA-AA-3989-01
coadread_tcga:TCGA-AA-3994-01
coadread_tcga:TCGA-AA-A004-01
coadread_tcga:TCGA-AA-A00A-01
coadread_tcga:TCGA-AA-A00D-01
coadread_tcga:TCGA-AA-A00E-01		MUT: R536H;
coadread_tcga:TCGA-AA-A00F-01
coadread_tcga:TCGA-AA-A00J-01
coadread_tcga:TCGA-AA-A00K-01
coadread_tcga:TCGA-AA-A00L-01
coadread_tcga:TCGA-AA-A00N-01	MUT: K538T;
coadread_tcga:TCGA-AA-A00O-01
coadread_tcga:TCGA-AA-A00Q-01
coadread_tcga:TCGA-AA-A00R-01
coadread_tcga:TCGA-AA-A00U-01
coadread_tcga:TCGA-AA-A00W-01
coadread_tcga:TCGA-AA-A00Z-01
coadread_tcga:TCGA-AA-A010-01
coadread_tcga:TCGA-AA-A017-01
coadread_tcga:TCGA-AA-A01D-01
coadread_tcga:TCGA-AA-A01F-01
coadread_tcga:TCGA-AA-A01G-01
coadread_tcga:TCGA-AA-A01I-01
coadread_tcga:TCGA-AA-A01K-01
coadread_tcga:TCGA-AA-A01P-01
coadread_tcga:TCGA-AA-A01Q-01
coadread_tcga:TCGA-AA-A01R-01
coadread_tcga:TCGA-AA-A01S-01
coadread_tcga:TCGA-AA-A01T-01
coadread_tcga:TCGA-AA-A01V-01
coadread_tcga:TCGA-AA-A01X-01
coadread_tcga:TCGA-AA-A01Z-01
coadread_tcga:TCGA-AA-A022-01
coadread_tcga:TCGA-AA-A024-01
coadread_tcga:TCGA-AA-A029-01
coadread_tcga:TCGA-AA-A02F-01
coadread_tcga:TCGA-AA-A02H-01
coadread_tcga:TCGA-AA-A02J-01
coadread_tcga:TCGA-AA-A02O-01
coadread_tcga:TCGA-AA-A02W-01
coadread_tcga:TCGA-AA-A02Y-01
coadread_tcga:TCGA-AA-A03F-01
coadread_tcga:TCGA-AA-A03J-01
coadread_tcga:TCGA-AF-2689-01
coadread_tcga:TCGA-AF-2691-01
coadread_tcga:TCGA-AF-2692-01
coadread_tcga:TCGA-AF-3400-01
coadread_tcga:TCGA-AF-3913-01
coadread_tcga:TCGA-AG-3574-01
coadread_tcga:TCGA-AG-3575-01
coadread_tcga:TCGA-AG-3578-01
coadread_tcga:TCGA-AG-3580-01
coadread_tcga:TCGA-AG-3581-01
coadread_tcga:TCGA-AG-3582-01
coadread_tcga:TCGA-AG-3583-01
coadread_tcga:TCGA-AG-3584-01
coadread_tcga:TCGA-AG-3586-01
coadread_tcga:TCGA-AG-3587-01
coadread_tcga:TCGA-AG-3593-01
coadread_tcga:TCGA-AG-3594-01
coadread_tcga:TCGA-AG-3598-01
coadread_tcga:TCGA-AG-3599-01
coadread_tcga:TCGA-AG-3600-01
coadread_tcga:TCGA-AG-3601-01
coadread_tcga:TCGA-AG-3602-01
coadread_tcga:TCGA-AG-3605-01
coadread_tcga:TCGA-AG-3608-01
coadread_tcga:TCGA-AG-3609-01
coadread_tcga:TCGA-AG-3611-01
coadread_tcga:TCGA-AG-3612-01
coadread_tcga:TCGA-AG-3726-01
coadread_tcga:TCGA-AG-3727-01
coadread_tcga:TCGA-AG-3878-01
coadread_tcga:TCGA-AG-3881-01
coadread_tcga:TCGA-AG-3882-01
coadread_tcga:TCGA-AG-3883-01
coadread_tcga:TCGA-AG-3887-01
coadread_tcga:TCGA-AG-3890-01
coadread_tcga:TCGA-AG-3892-01
coadread_tcga:TCGA-AG-3893-01
coadread_tcga:TCGA-AG-3894-01
coadread_tcga:TCGA-AG-3896-01
coadread_tcga:TCGA-AG-3898-01
coadread_tcga:TCGA-AG-3901-01
coadread_tcga:TCGA-AG-3902-01
coadread_tcga:TCGA-AG-3909-01
coadread_tcga:TCGA-AG-3999-01
coadread_tcga:TCGA-AG-4001-01
coadread_tcga:TCGA-AG-4005-01
coadread_tcga:TCGA-AG-4007-01
coadread_tcga:TCGA-AG-4008-01
coadread_tcga:TCGA-AG-4015-01
coadread_tcga:TCGA-AG-A002-01	MUT: A124V,A511V,E380*;
coadread_tcga:TCGA-AG-A008-01
coadread_tcga:TCGA-AG-A00C-01
coadread_tcga:TCGA-AG-A00H-01
coadread_tcga:TCGA-AG-A00Y-01
coadread_tcga:TCGA-AG-A011-01
coadread_tcga:TCGA-AG-A014-01
coadread_tcga:TCGA-AG-A015-01
coadread_tcga:TCGA-AG-A016-01
coadread_tcga:TCGA-AG-A01L-01
coadread_tcga:TCGA-AG-A01W-01
coadread_tcga:TCGA-AG-A01Y-01
coadread_tcga:TCGA-AG-A020-01
coadread_tcga:TCGA-AG-A025-01
coadread_tcga:TCGA-AG-A026-01
coadread_tcga:TCGA-AG-A02G-01
coadread_tcga:TCGA-AG-A02N-01
coadread_tcga:TCGA-AG-A02X-01
coadread_tcga:TCGA-AG-A032-01
coadread_tcga:TCGA-AY-4070-01
coadread_tcga:TCGA-AY-4071-01
dlbc_tcga:TCGA-FA-8693-01
dlbc_tcga:TCGA-FA-A4BB-01
dlbc_tcga:TCGA-FA-A4XK-01
dlbc_tcga:TCGA-FA-A6HN-01
dlbc_tcga:TCGA-FA-A6HO-01
dlbc_tcga:TCGA-FA-A7DS-01
dlbc_tcga:TCGA-FA-A7Q1-01
dlbc_tcga:TCGA-FA-A82F-01
dlbc_tcga:TCGA-FA-A86F-01
dlbc_tcga:TCGA-FF-8041-01
dlbc_tcga:TCGA-FF-8042-01
dlbc_tcga:TCGA-FF-8043-01
dlbc_tcga:TCGA-FF-8046-01
dlbc_tcga:TCGA-FF-8047-01
dlbc_tcga:TCGA-FF-8061-01
dlbc_tcga:TCGA-FF-8062-01
dlbc_tcga:TCGA-FF-A7CQ-01
dlbc_tcga:TCGA-FF-A7CR-01
dlbc_tcga:TCGA-FF-A7CW-01
dlbc_tcga:TCGA-FF-A7CX-01
dlbc_tcga:TCGA-FM-8000-01
dlbc_tcga:TCGA-G8-6324-01
dlbc_tcga:TCGA-G8-6325-01
dlbc_tcga:TCGA-G8-6326-01
dlbc_tcga:TCGA-G8-6906-01
dlbc_tcga:TCGA-G8-6907-01
dlbc_tcga:TCGA-G8-6909-01
dlbc_tcga:TCGA-G8-6914-01
dlbc_tcga:TCGA-GR-7351-01		MUT: P412S;
dlbc_tcga:TCGA-GR-7353-01
dlbc_tcga:TCGA-GR-A4D4-01
dlbc_tcga:TCGA-GR-A4D5-01
dlbc_tcga:TCGA-GR-A4D6-01
dlbc_tcga:TCGA-GR-A4D9-01
dlbc_tcga:TCGA-GS-A9TQ-01
dlbc_tcga:TCGA-GS-A9TT-01
dlbc_tcga:TCGA-GS-A9TU-01
dlbc_tcga:TCGA-GS-A9TV-01
dlbc_tcga:TCGA-GS-A9TW-01
dlbc_tcga:TCGA-GS-A9TX-01
dlbc_tcga:TCGA-GS-A9TY-01
dlbc_tcga:TCGA-GS-A9TZ-01
dlbc_tcga:TCGA-GS-A9U3-01
dlbc_tcga:TCGA-GS-A9U4-01
dlbc_tcga:TCGA-RQ-A68N-01
dlbc_tcga:TCGA-RQ-A6JB-01
dlbc_tcga:TCGA-RQ-AAAT-01
dlbc_tcga:TCGA-VB-A8QN-01
esca_tcga:TCGA-2H-A9GF-01
esca_tcga:TCGA-2H-A9GH-01
esca_tcga:TCGA-2H-A9GI-01
esca_tcga:TCGA-2H-A9GJ-01
esca_tcga:TCGA-2H-A9GK-01
esca_tcga:TCGA-2H-A9GL-01
esca_tcga:TCGA-2H-A9GM-01
esca_tcga:TCGA-2H-A9GN-01	AMP;
esca_tcga:TCGA-2H-A9GO-01
esca_tcga:TCGA-2H-A9GQ-01
esca_tcga:TCGA-2H-A9GR-01
esca_tcga:TCGA-IC-A6RE-01
esca_tcga:TCGA-IC-A6RF-01
esca_tcga:TCGA-IG-A3I8-01
esca_tcga:TCGA-IG-A3QL-01	MUT: Y46H,E45K;
esca_tcga:TCGA-IG-A3Y9-01
esca_tcga:TCGA-IG-A3YA-01
esca_tcga:TCGA-IG-A3YB-01			HOMDEL;
esca_tcga:TCGA-IG-A3YC-01
esca_tcga:TCGA-IG-A4P3-01
esca_tcga:TCGA-IG-A4QS-01
esca_tcga:TCGA-IG-A4QT-01
esca_tcga:TCGA-IG-A50L-01	MUT: E79G;
esca_tcga:TCGA-IG-A51D-01
esca_tcga:TCGA-IG-A5B8-01
esca_tcga:TCGA-IG-A5S3-01
esca_tcga:TCGA-IG-A625-01	MUT: L30F;
esca_tcga:TCGA-IG-A6QS-01
esca_tcga:TCGA-IG-A7DP-01
esca_tcga:TCGA-IG-A8O2-01	MUT: E79K;
esca_tcga:TCGA-IG-A97H-01	AMP;
esca_tcga:TCGA-IG-A97I-01
esca_tcga:TCGA-JY-A6F8-01
esca_tcga:TCGA-JY-A6FA-01
esca_tcga:TCGA-JY-A6FB-01
esca_tcga:TCGA-JY-A6FD-01
esca_tcga:TCGA-JY-A6FE-01
esca_tcga:TCGA-JY-A6FG-01
esca_tcga:TCGA-JY-A6FH-01
esca_tcga:TCGA-JY-A938-01
esca_tcga:TCGA-JY-A939-01
esca_tcga:TCGA-JY-A93C-01
esca_tcga:TCGA-JY-A93D-01
esca_tcga:TCGA-JY-A93E-01
esca_tcga:TCGA-JY-A93F-01
esca_tcga:TCGA-KH-A6WC-01
esca_tcga:TCGA-L5-A43C-01
esca_tcga:TCGA-L5-A43E-01
esca_tcga:TCGA-L5-A43H-01
esca_tcga:TCGA-L5-A43I-01
esca_tcga:TCGA-L5-A43J-01		MUT: V264I;
esca_tcga:TCGA-L5-A43M-01
esca_tcga:TCGA-L5-A4OE-01
esca_tcga:TCGA-L5-A4OF-01
esca_tcga:TCGA-L5-A4OG-01
esca_tcga:TCGA-L5-A4OH-01
esca_tcga:TCGA-L5-A4OI-01
esca_tcga:TCGA-L5-A4OJ-01
esca_tcga:TCGA-L5-A4OM-01
esca_tcga:TCGA-L5-A4ON-01
esca_tcga:TCGA-L5-A4OO-01
esca_tcga:TCGA-L5-A4OP-01
esca_tcga:TCGA-L5-A4OQ-01	AMP;
esca_tcga:TCGA-L5-A4OR-01
esca_tcga:TCGA-L5-A4OS-01
esca_tcga:TCGA-L5-A4OT-01
esca_tcga:TCGA-L5-A4OU-01
esca_tcga:TCGA-L5-A4OW-01
esca_tcga:TCGA-L5-A4OX-01
esca_tcga:TCGA-L5-A88S-01
esca_tcga:TCGA-L5-A88T-01
esca_tcga:TCGA-L5-A88V-01		HOMDEL;
esca_tcga:TCGA-L5-A88W-01
esca_tcga:TCGA-L5-A88Y-01
esca_tcga:TCGA-L5-A88Z-01	MUT: W24R;	MUT: R413H;
esca_tcga:TCGA-L5-A891-01	AMP;
esca_tcga:TCGA-L5-A893-01
esca_tcga:TCGA-L5-A8NE-01
esca_tcga:TCGA-L5-A8NF-01
esca_tcga:TCGA-L5-A8NG-01
esca_tcga:TCGA-L5-A8NH-01
esca_tcga:TCGA-L5-A8NI-01
esca_tcga:TCGA-L5-A8NJ-01
esca_tcga:TCGA-L5-A8NK-01			MUT: T442K;
esca_tcga:TCGA-L5-A8NL-01
esca_tcga:TCGA-L5-A8NM-01		MUT: V152A;
esca_tcga:TCGA-L5-A8NN-01
esca_tcga:TCGA-L5-A8NQ-01
esca_tcga:TCGA-L5-A8NR-01
esca_tcga:TCGA-L5-A8NS-01
esca_tcga:TCGA-L5-A8NT-01	AMP;	MUT: L175V;
esca_tcga:TCGA-L5-A8NU-01
esca_tcga:TCGA-L5-A8NV-01
esca_tcga:TCGA-L5-A8NW-01
esca_tcga:TCGA-L7-A56G-01
esca_tcga:TCGA-L7-A6VZ-01
esca_tcga:TCGA-LN-A49K-01			MUT: L52F;
esca_tcga:TCGA-LN-A49L-01
esca_tcga:TCGA-LN-A49M-01
esca_tcga:TCGA-LN-A49N-01
esca_tcga:TCGA-LN-A49O-01
esca_tcga:TCGA-LN-A49P-01
esca_tcga:TCGA-LN-A49R-01	MUT: R34G;
esca_tcga:TCGA-LN-A49S-01
esca_tcga:TCGA-LN-A49U-01	AMP;
esca_tcga:TCGA-LN-A49V-01
esca_tcga:TCGA-LN-A49W-01
esca_tcga:TCGA-LN-A49X-01
esca_tcga:TCGA-LN-A49Y-01
esca_tcga:TCGA-LN-A4A1-01
esca_tcga:TCGA-LN-A4A2-01		MUT: G186S;
esca_tcga:TCGA-LN-A4A3-01
esca_tcga:TCGA-LN-A4A4-01
esca_tcga:TCGA-LN-A4A5-01
esca_tcga:TCGA-LN-A4A6-01
esca_tcga:TCGA-LN-A4A8-01
esca_tcga:TCGA-LN-A4A9-01
esca_tcga:TCGA-LN-A4MQ-01
esca_tcga:TCGA-LN-A4MR-01	MUT: E79Q;
esca_tcga:TCGA-LN-A5U5-01	MUT: R34Qfs*5,F39L;
esca_tcga:TCGA-LN-A5U6-01	AMP;
esca_tcga:TCGA-LN-A5U7-01	MUT: I28dup;AMP;
esca_tcga:TCGA-LN-A7HV-01
esca_tcga:TCGA-LN-A7HW-01	MUT: G31A;
esca_tcga:TCGA-LN-A7HX-01
esca_tcga:TCGA-LN-A7HY-01
esca_tcga:TCGA-LN-A7HZ-01	MUT: E79Q;
esca_tcga:TCGA-LN-A8HZ-01	MUT: E82G;
esca_tcga:TCGA-LN-A8I0-01	MUT: G81S;
esca_tcga:TCGA-LN-A8I1-01	MUT: E82A;
esca_tcga:TCGA-LN-A9FO-01
esca_tcga:TCGA-LN-A9FP-01
esca_tcga:TCGA-LN-A9FQ-01
esca_tcga:TCGA-LN-A9FR-01
esca_tcga:TCGA-M9-A5M8-01
esca_tcga:TCGA-Q9-A6FU-01
esca_tcga:TCGA-Q9-A6FW-01
esca_tcga:TCGA-R6-A6DN-01
esca_tcga:TCGA-R6-A6DQ-01
esca_tcga:TCGA-R6-A6KZ-01
esca_tcga:TCGA-R6-A6L4-01
esca_tcga:TCGA-R6-A6L6-01
esca_tcga:TCGA-R6-A6XG-01
esca_tcga:TCGA-R6-A6XQ-01
esca_tcga:TCGA-R6-A6Y0-01
esca_tcga:TCGA-R6-A6Y2-01
esca_tcga:TCGA-R6-A8W5-01
esca_tcga:TCGA-R6-A8W8-01
esca_tcga:TCGA-R6-A8WC-01
esca_tcga:TCGA-R6-A8WG-01
esca_tcga:TCGA-RE-A7BO-01
esca_tcga:TCGA-S8-A6BV-01
esca_tcga:TCGA-S8-A6BW-01			HOMDEL;
esca_tcga:TCGA-V5-A7RB-01
esca_tcga:TCGA-V5-A7RC-01
esca_tcga:TCGA-V5-A7RE-01
esca_tcga:TCGA-V5-AASV-01
esca_tcga:TCGA-V5-AASW-01
esca_tcga:TCGA-V5-AASX-01
esca_tcga:TCGA-VR-A8EO-01
esca_tcga:TCGA-VR-A8EP-01
esca_tcga:TCGA-VR-A8EQ-01
esca_tcga:TCGA-VR-A8ER-01	MUT: D29H;
esca_tcga:TCGA-VR-A8ET-01
esca_tcga:TCGA-VR-A8EU-01		MUT: V271M;
esca_tcga:TCGA-VR-A8EW-01
esca_tcga:TCGA-VR-A8EX-01
esca_tcga:TCGA-VR-A8EY-01
esca_tcga:TCGA-VR-A8EZ-01			MUT: G472E;
esca_tcga:TCGA-VR-A8Q7-01
esca_tcga:TCGA-VR-AA4D-01
esca_tcga:TCGA-VR-AA4G-01
esca_tcga:TCGA-VR-AA7B-01
esca_tcga:TCGA-VR-AA7D-01
esca_tcga:TCGA-VR-AA7I-01
esca_tcga:TCGA-X8-AAAR-01
esca_tcga:TCGA-XP-A8T6-01
esca_tcga:TCGA-XP-A8T7-01
esca_tcga:TCGA-XP-A8T8-01
esca_tcga:TCGA-Z6-A8JD-01
esca_tcga:TCGA-Z6-A8JE-01
esca_tcga:TCGA-Z6-A9VB-01
esca_tcga:TCGA-Z6-AAPN-01
esca_tcga:TCGA-ZR-A9CJ-01	MUT: A493T;
gbm_tcga:TCGA-02-0003-01
gbm_tcga:TCGA-02-0033-01
gbm_tcga:TCGA-02-0047-01
gbm_tcga:TCGA-02-0055-01
gbm_tcga:TCGA-02-2470-01
gbm_tcga:TCGA-02-2483-01
gbm_tcga:TCGA-02-2485-01
gbm_tcga:TCGA-02-2486-01
gbm_tcga:TCGA-06-0119-01
gbm_tcga:TCGA-06-0122-01
gbm_tcga:TCGA-06-0124-01
gbm_tcga:TCGA-06-0126-01
gbm_tcga:TCGA-06-0128-01
gbm_tcga:TCGA-06-0129-01
gbm_tcga:TCGA-06-0130-01
gbm_tcga:TCGA-06-0132-01
gbm_tcga:TCGA-06-0137-01
gbm_tcga:TCGA-06-0139-01
gbm_tcga:TCGA-06-0140-01
gbm_tcga:TCGA-06-0141-01
gbm_tcga:TCGA-06-0142-01
gbm_tcga:TCGA-06-0145-01
gbm_tcga:TCGA-06-0151-01
gbm_tcga:TCGA-06-0152-01
gbm_tcga:TCGA-06-0154-01
gbm_tcga:TCGA-06-0155-01
gbm_tcga:TCGA-06-0157-01
gbm_tcga:TCGA-06-0158-01
gbm_tcga:TCGA-06-0165-01
gbm_tcga:TCGA-06-0166-01
gbm_tcga:TCGA-06-0168-01
gbm_tcga:TCGA-06-0169-01
gbm_tcga:TCGA-06-0173-01
gbm_tcga:TCGA-06-0174-01
gbm_tcga:TCGA-06-0178-01
gbm_tcga:TCGA-06-0184-01
gbm_tcga:TCGA-06-0185-01
gbm_tcga:TCGA-06-0188-01
gbm_tcga:TCGA-06-0189-01
gbm_tcga:TCGA-06-0192-01
gbm_tcga:TCGA-06-0195-01
gbm_tcga:TCGA-06-0209-01
gbm_tcga:TCGA-06-0213-01
gbm_tcga:TCGA-06-0214-01
gbm_tcga:TCGA-06-0216-01
gbm_tcga:TCGA-06-0219-01
gbm_tcga:TCGA-06-0237-01
gbm_tcga:TCGA-06-0238-01
gbm_tcga:TCGA-06-0240-01
gbm_tcga:TCGA-06-0241-01
gbm_tcga:TCGA-06-0644-01
gbm_tcga:TCGA-06-0645-01
gbm_tcga:TCGA-06-0646-01
gbm_tcga:TCGA-06-0648-01
gbm_tcga:TCGA-06-0649-01
gbm_tcga:TCGA-06-0650-01
gbm_tcga:TCGA-06-0686-01
gbm_tcga:TCGA-06-0743-01
gbm_tcga:TCGA-06-0744-01
gbm_tcga:TCGA-06-0745-01
gbm_tcga:TCGA-06-0747-01
gbm_tcga:TCGA-06-0749-01
gbm_tcga:TCGA-06-0750-01
gbm_tcga:TCGA-06-0875-01
gbm_tcga:TCGA-06-0876-01
gbm_tcga:TCGA-06-0877-01
gbm_tcga:TCGA-06-0878-01
gbm_tcga:TCGA-06-0879-01
gbm_tcga:TCGA-06-0881-01
gbm_tcga:TCGA-06-0882-01
gbm_tcga:TCGA-06-0939-01
gbm_tcga:TCGA-06-1804-01
gbm_tcga:TCGA-06-1806-01
gbm_tcga:TCGA-06-2557-01
gbm_tcga:TCGA-06-2558-01
gbm_tcga:TCGA-06-2559-01
gbm_tcga:TCGA-06-2561-01
gbm_tcga:TCGA-06-2562-01
gbm_tcga:TCGA-06-2563-01
gbm_tcga:TCGA-06-2564-01
gbm_tcga:TCGA-06-2565-01
gbm_tcga:TCGA-06-2567-01
gbm_tcga:TCGA-06-2569-01
gbm_tcga:TCGA-06-2570-01
gbm_tcga:TCGA-06-5408-01
gbm_tcga:TCGA-06-5410-01
gbm_tcga:TCGA-06-5411-01
gbm_tcga:TCGA-06-5412-01
gbm_tcga:TCGA-06-5413-01
gbm_tcga:TCGA-06-5414-01
gbm_tcga:TCGA-06-5415-01
gbm_tcga:TCGA-06-5418-01
gbm_tcga:TCGA-06-5856-01
gbm_tcga:TCGA-06-5858-01
gbm_tcga:TCGA-06-5859-01
gbm_tcga:TCGA-06-6388-01
gbm_tcga:TCGA-06-6389-01
gbm_tcga:TCGA-06-6390-01
gbm_tcga:TCGA-06-6391-01
gbm_tcga:TCGA-06-6693-01
gbm_tcga:TCGA-06-6694-01
gbm_tcga:TCGA-06-6695-01
gbm_tcga:TCGA-06-6697-01
gbm_tcga:TCGA-06-6698-01
gbm_tcga:TCGA-06-6699-01
gbm_tcga:TCGA-06-6700-01
gbm_tcga:TCGA-06-6701-01
gbm_tcga:TCGA-08-0386-01
gbm_tcga:TCGA-12-0615-01
gbm_tcga:TCGA-12-0616-01
gbm_tcga:TCGA-12-0618-01
gbm_tcga:TCGA-12-0619-01
gbm_tcga:TCGA-12-0688-01
gbm_tcga:TCGA-12-0692-01
gbm_tcga:TCGA-12-0821-01
gbm_tcga:TCGA-12-3649-01
gbm_tcga:TCGA-12-3650-01
gbm_tcga:TCGA-12-3652-01
gbm_tcga:TCGA-12-3653-01
gbm_tcga:TCGA-12-5295-01
gbm_tcga:TCGA-12-5299-01
gbm_tcga:TCGA-12-5301-01
gbm_tcga:TCGA-14-0740-01
gbm_tcga:TCGA-14-0781-01
gbm_tcga:TCGA-14-0786-01
gbm_tcga:TCGA-14-0787-01
gbm_tcga:TCGA-14-0789-01
gbm_tcga:TCGA-14-0790-01
gbm_tcga:TCGA-14-0813-01
gbm_tcga:TCGA-14-0817-01
gbm_tcga:TCGA-14-0862-01
gbm_tcga:TCGA-14-0871-01
gbm_tcga:TCGA-14-1043-01
gbm_tcga:TCGA-14-1395-01
gbm_tcga:TCGA-14-1450-01
gbm_tcga:TCGA-14-1456-01
gbm_tcga:TCGA-14-1823-01
gbm_tcga:TCGA-14-1825-01
gbm_tcga:TCGA-14-1829-01
gbm_tcga:TCGA-14-2554-01
gbm_tcga:TCGA-14-4157-01
gbm_tcga:TCGA-15-0742-01
gbm_tcga:TCGA-15-1444-01
gbm_tcga:TCGA-16-0846-01
gbm_tcga:TCGA-16-0861-01
gbm_tcga:TCGA-16-1045-01
gbm_tcga:TCGA-16-1048-01
gbm_tcga:TCGA-19-1390-01
gbm_tcga:TCGA-19-2619-01
gbm_tcga:TCGA-19-2620-01
gbm_tcga:TCGA-19-2623-01
gbm_tcga:TCGA-19-2624-01
gbm_tcga:TCGA-19-2625-01
gbm_tcga:TCGA-19-2629-01
gbm_tcga:TCGA-19-2631-01
gbm_tcga:TCGA-19-5947-01
gbm_tcga:TCGA-19-5950-01
gbm_tcga:TCGA-19-5951-01
gbm_tcga:TCGA-19-5952-01
gbm_tcga:TCGA-19-5953-01
gbm_tcga:TCGA-19-5954-01
gbm_tcga:TCGA-19-5955-01
gbm_tcga:TCGA-19-5958-01
gbm_tcga:TCGA-19-5959-01
gbm_tcga:TCGA-19-5960-01
gbm_tcga:TCGA-26-1439-01
gbm_tcga:TCGA-26-1442-01
gbm_tcga:TCGA-26-5132-01
gbm_tcga:TCGA-26-5133-01
gbm_tcga:TCGA-26-5134-01
gbm_tcga:TCGA-26-5135-01
gbm_tcga:TCGA-26-5136-01
gbm_tcga:TCGA-26-5139-01
gbm_tcga:TCGA-26-6173-01
gbm_tcga:TCGA-26-6174-01
gbm_tcga:TCGA-27-1830-01
gbm_tcga:TCGA-27-1831-01
gbm_tcga:TCGA-27-1832-01
gbm_tcga:TCGA-27-1833-01
gbm_tcga:TCGA-27-1834-01
gbm_tcga:TCGA-27-1835-01
gbm_tcga:TCGA-27-1836-01
gbm_tcga:TCGA-27-1837-01
gbm_tcga:TCGA-27-1838-01
gbm_tcga:TCGA-27-2518-01
gbm_tcga:TCGA-27-2519-01
gbm_tcga:TCGA-27-2521-01
gbm_tcga:TCGA-27-2523-01
gbm_tcga:TCGA-27-2524-01
gbm_tcga:TCGA-27-2526-01
gbm_tcga:TCGA-27-2527-01
gbm_tcga:TCGA-27-2528-01
gbm_tcga:TCGA-28-1747-01
gbm_tcga:TCGA-28-1753-01
gbm_tcga:TCGA-28-2501-01
gbm_tcga:TCGA-28-2502-01
gbm_tcga:TCGA-28-2509-01
gbm_tcga:TCGA-28-2510-01
gbm_tcga:TCGA-28-2513-01
gbm_tcga:TCGA-28-2514-01
gbm_tcga:TCGA-28-5204-01
gbm_tcga:TCGA-28-5207-01
gbm_tcga:TCGA-28-5208-01
gbm_tcga:TCGA-28-5209-01
gbm_tcga:TCGA-28-5211-01
gbm_tcga:TCGA-28-5213-01
gbm_tcga:TCGA-28-5214-01
gbm_tcga:TCGA-28-5215-01
gbm_tcga:TCGA-28-5216-01
gbm_tcga:TCGA-28-5218-01
gbm_tcga:TCGA-28-5219-01
gbm_tcga:TCGA-28-5220-01
gbm_tcga:TCGA-28-6450-01
gbm_tcga:TCGA-32-1970-01
gbm_tcga:TCGA-32-1977-01
gbm_tcga:TCGA-32-1979-01
gbm_tcga:TCGA-32-1980-01
gbm_tcga:TCGA-32-1982-01
gbm_tcga:TCGA-32-1986-01
gbm_tcga:TCGA-32-1991-01
gbm_tcga:TCGA-32-2491-01
gbm_tcga:TCGA-32-2494-01
gbm_tcga:TCGA-32-2495-01
gbm_tcga:TCGA-32-2615-01
gbm_tcga:TCGA-32-2632-01
[truncated: 5,769 more rows]
