# Supplementary material for: PIDD interaction with KEAP1 as a new mutation-independent mechanism to promote NRF2 stabilization and chemoresistance in NSCLC
Source: Sci Rep. 2019 Aug 27;9:12437. doi: 10.1038/s41598-019-48763-4 (PMC6712044; doi:10.1038/s41598-019-48763-4)
Supplement: Supplementary file 3 — Dataset 3 [file 41598_2019_48763_MOESM3_ESM.xlsx]

## Sheet: Sheet1
Gender (0, male; 1, female)	Age (years)	Tumor size(0, <3cm; 1, ≥3cm)	Lymph node status (0, no lymph node metastasis; 1, >0 lymph node metastasis)	Clinical stage	Alive(0)/Die(1)	Survival time (month)	Smoking status (0, yes; 1, no)	Percentage of PIDD stain	PIDD stain percentage category 1 (<50 %), 2 (50–75 %), 3 (>75%)	Intensity of PIDD staining (1, negatively or poorly stained; 2 moderately stained; 3 strongly stained)	Final score of PIDD	PIDD expression category (1 high; 0 low)	Percentage of NRF2 stain	NRF2 stain percentage category 1 (<50 %), 2 (50–75 %), 3 (>75%)	Intensity of NRF2 staining	Final score of NRF2	NRF2 expression category (1 high; 0 low)	Percentage of MRP1 stain	MRP1 stain percentage category 1 (<50 %), 2 (50–75 %), 3 (>75%)	Intensity of MRP1 staining	Final score of MRP1	MRP1 expression category (1 high; 0 low)
0	39	1	1	2	0	27	0	0.53	2	3	6	1	0.7	2	3	6	1	0.65	2	3	6	1
0	39	1	1	3	1	44	0	0.82	3	3	9	1	0.61	2	3	6	1	0.72	2	3	6	1
0	41	0	0	2	1	23	0	0.4	1	2	2	0	0.48	1	2	2	0	0.36	1	1	1	0
0	43	1	1	3	0	10	0	0.62	2	3	6	1	0.72	2	3	6	1	0.8	3	2	6	1
0	44	1	1	3	0	20	1	0.74	2	3	6	1	0.67	2	3	6	1	0.44	1	1	1	0
1	44	1	1	2	0	35	0	0.63	2	3	6	1	0.63	2	3	6	1	0.7	2	3	6	1
0	44	0	0	1	1	38	0	0.61	2	3	6	1	0.3	1	1	1	0	0.59	2	3	6	1
0	44	0	0	1	1	45	0	0.66	2	3	6	1	0.39	1	1	1	0	0.36	1	1	1	0
0	46	1	1	1	0	6	1	0.72	2	3	6	1	0.44	1	1	1	0	0.37	1	2	2	0
0	47	0	0	1	1	19	0	0.4	1	2	2	0	0.43	1	1	1	0	0.46	1	2	2	0
1	49	0	0	1	0	37	0	0.31	1	2	2	0	0.29	1	2	2	0	0.7	2	3	6	1
0	49	1	1	3	0	54	0	0.61	2	3	6	1	0.77	3	2	6	1	0.68	2	3	6	1
0	50	1	1	2	0	15	0	0.79	3	3	9	1	0.67	2	3	6	1	0.7	2	3	6	1
0	50	0	0	3	0	17	0	0.73	2	3	6	1	0.47	1	1	1	0	0.6	2	3	6	1
0	50	1	1	1	0	20	0	0.69	2	3	6	1	0.73	2	3	6	1	0.75	2	3	6	1
1	52	1	0	1	1	20	1	0.6	2	3	6	1	0.32	1	1	1	0	0.4	1	2	2	0
1	52	1	0	1	0	26	1	0.4	1	1	1	0	0.37	1	1	1	0	0.33	1	1	1	0
1	53	1	1	2	0	16	0	0.62	2	3	6	1	0.6	2	3	6	1	0.59	2	3	6	1
0	53	0	0	1	1	16	1	0.51	2	3	6	1	0.32	1	2	2	0	0.61	2	3	6	1
0	53	1	0	1	1	17	0	0.59	2	3	6	1	0.39	1	1	1	0	0.43	1	1	1	0
0	53	1	0	1	1	22	0	0.67	2	3	6	1	0.37	1	2	2	0	0.46	1	1	1	0
1	53	1	1	2	0	23	1	0.66	2	3	6	1	0.43	1	1	1	0	0.7	2	3	6	1
1	53	0	1	1	0	30	1	0.42	1	2	2	0	0.33	1	1	1	0	0.42	1	1	1	0
1	53	1	0	1	1	31	1	0.47	1	2	2	0	0.57	2	3	6	1	0.64	2	3	6	1
0	53	0	0	1	0	43	0	0.37	1	1	1	0	0.41	1	1	1	0	0.33	1	1	1	0
0	54	0	0	1	0	29	0	0.43	1	2	2	0	0.4	1	1	1	0	0.43	1	1	1	0
1	54	1	0	1	0	43	0	0.6	2	3	6	1	0.73	2	3	6	1	0.53	2	3	6	1
1	55	1	0	2	0	39	0	0.7	2	3	6	1	0.71	2	3	6	1	0.47	1	2	2	0
0	55	1	0	1	1	43	0	0.59	2	3	6	1	0.39	1	1	1	0	0.61	2	3	6	1
0	55	0	1	2	0	45	0	0.73	2	3	6	1	0.71	2	3	6	1	0.53	2	3	6	1
1	55	0	0	1	0	50	1	0.6	2	3	6	1	0.31	1	1	1	0	0.72	2	3	6	1
1	56	0	1	2	1	20	1	0.6	2	3	6	1	0.73	2	3	6	1	0.79	3	2	6	1
0	56	0	0	2	0	25	0	0.37	1	2	2	0	0.29	1	2	2	0	0.47	1	1	1	0
0	56	0	1	1	1	32	0	0.55	2	3	6	1	0.3	1	2	2	0	0.43	1	1	1	0
0	56	0	0	1	1	35	0	0.66	2	3	6	1	0.3	1	1	1	0	0.73	2	3	6	1
0	56	1	1	2	1	36	0	0.67	2	3	6	1	0.41	1	2	2	0	0.78	3	2	6	1
0	56	1	1	1	1	41	0	0.8	3	3	9	1	0.65	2	3	6	1	0.79	3	3	9	1
1	57	1	0	1	1	34	0	0.45	1	2	2	0	0.45	1	1	1	0	0.41	1	2	2	0
0	57	1	0	2	0	35	0	0.79	3	3	9	1	0.63	2	3	6	1	0.64	2	3	6	1
1	57	0	1	1	1	38	1	0.7	2	3	6	1	0.41	1	2	2	0	0.43	1	1	1	0
1	58	1	1	3	1	7	1	0.71	2	3	6	1	0.81	3	3	9	1	0.77	3	3	9	1
0	58	0	1	3	0	23	0	0.41	1	1	1	0	0.65	2	3	6	1	0.35	1	2	2	0
1	58	0	0	1	0	26	0	0.32	1	1	1	0	0.31	1	1	1	0	0.39	1	1	1	0
0	58	0	1	1	1	30	0	0.62	2	3	6	1	0.67	2	3	6	1	0.72	2	3	6	1
0	58	0	0	1	0	36	0	0.46	1	2	2	0	0.44	1	2	2	0	0.46	1	1	1	0
1	58	0	1	1	0	39	1	0.6	2	3	6	1	0.41	1	1	1	0	0.4	1	1	1	0
0	58	0	1	1	0	50	0	0.22	1	1	1	0	0.32	1	1	1	0	0.33	1	1	1	0
0	58	0	0	1	0	51	0	0.43	1	2	2	0	0.46	1	1	1	0	0.33	1	1	1	0
1	58	1	0	1	0	52	1	0.45	1	1	1	0	0.45	1	1	1	0	0.39	1	2	2	0
1	59	1	1	2	0	20	0	0.4	1	1	1	0	0.61	2	3	6	1	0.39	1	1	1	0
1	59	1	1	3	1	30	0	0.78	3	2	6	1	0.71	2	3	6	1	0.68	2	3	6	1
0	59	0	1	1	0	40	0	0.43	1	2	2	0	0.39	1	1	1	0	0.4	1	2	2	0
1	59	0	0	1	0	48	0	0.61	2	3	6	1	0.4	1	1	1	0	0.43	1	1	1	0
0	60	0	0	3	1	8	0	0.65	2	3	6	1	0.62	2	3	6	1	0.65	2	3	6	1
0	60	1	1	1	0	32	0	0.73	2	3	6	1	0.7	2	3	6	1	0.65	2	3	6	1
1	60	0	0	1	0	39	0	0.41	1	2	2	0	0.39	1	2	2	0	0.42	1	2	2	0
1	60	0	0	1	0	40	0	0.28	1	1	1	0	0.31	1	2	2	0	0.4	1	1	1	0
0	60	0	0	1	1	41	0	0.43	1	2	2	0	0.27	1	1	1	0	0.33	1	1	1	0
1	60	0	1	1	0	41	1	0.37	1	1	1	0	0.41	1	1	1	0	0.4	1	2	2	0
1	61	1	1	1	1	26	0	0.62	2	3	6	1	0.47	1	1	1	0	0.45	1	2	2	0
0	61	0	1	1	0	39	0	0.62	2	3	6	1	0.45	1	2	2	0	0.42	1	2	2	0
0	62	0	1	2	1	13	0	0.77	3	2	6	1	0.8	3	3	9	1	0.79	3	2	6	1
0	62	1	1	3	1	25	0	0.65	2	3	6	1	0.73	2	3	6	1	0.65	2	3	6	1
0	62	0	1	1	1	40	0	0.78	3	2	6	1	0.43	1	1	1	0	0.67	2	3	6	1
1	62	1	0	1	0	41	1	0.39	1	1	1	0	0.56	2	3	6	1	0.4	1	1	1	0
0	62	0	0	1	0	50	0	0.45	1	2	2	0	0.65	2	3	6	1	0.63	2	3	6	1
1	62	1	0	1	0	50	1	0.68	2	3	6	1	0.59	2	3	6	1	0.78	3	3	9	1
1	63	1	1	1	0	8	1	0.37	1	2	2	0	0.53	2	3	6	1	0.61	2	3	6	1
0	63	0	1	2	0	15	0	0.38	1	1	1	0	0.47	1	1	1	0	0.41	1	2	2	0
1	63	1	0	2	0	25	1	0.3	1	1	1	0	0.6	2	3	6	1	0.54	2	3	6	1
1	63	1	1	1	0	28	1	0.43	1	2	2	0	0.32	1	2	2	0	0.4	1	1	1	0
1	63	1	0	1	0	37	0	0.65	2	3	6	1	0.62	2	3	6	1	0.75	2	3	6	1
1	64	1	0	3	1	13	0	0.53	2	3	6	1	0.77	3	2	6	1	0.66	2	3	6	1
1	64	1	1	3	0	36	0	0.68	2	3	6	1	0.43	1	2	2	0	0.38	1	1	1	0
1	64	1	1	1	0	37	1	0.79	3	3	9	1	0.71	2	3	6	1	0.79	3	3	9	1
1	64	0	0	1	0	38	1	0.32	1	1	1	0	0.39	1	2	2	0	0.42	1	1	1	0
0	64	1	0	1	0	44	0	0.55	2	3	6	1	0.71	2	3	6	1	0.69	2	3	6	1
1	66	0	0	2	1	21	0	0.59	2	3	6	1	0.43	1	1	1	0	0.61	2	3	6	1
1	66	1	0	2	1	30	1	0.33	1	1	1	0	0.7	2	3	6	1	0.41	1	1	1	0
0	66	0	0	1	0	38	0	0.23	1	1	1	0	0.3	1	2	2	0	0.3	1	1	1	0
0	66	0	1	1	1	43	0	0.22	1	1	1	0	0.31	1	1	1	0	0.62	2	3	6	1
0	66	1	0	2	1	45	0	0.7	2	3	6	1	0.7	2	3	6	1	0.68	2	3	6	1
0	66	1	0	2	0	45	0	0.82	3	3	9	1	0.67	2	3	6	1	0.43	1	1	1	0
1	67	1	0	1	1	16	1	0.71	2	3	6	1	0.6	2	3	6	1	0.61	2	3	6	1
1	67	0	1	3	1	26	0	0.59	2	3	6	1	0.43	1	1	1	0	0.9	3	3	9	1
1	67	1	1	3	1	36	0	0.74	2	3	6	1	0.64	2	3	6	1	0.7	2	3	6	1
0	67	0	1	2	1	37	0	0.31	1	2	2	0	0.41	1	1	1	0	0.37	1	2	2	0
0	67	1	0	2	1	38	0	0.66	2	3	6	1	0.76	3	2	6	1	0.6	2	3	6	1
0	67	1	1	2	1	38	0	0.58	2	3	6	1	0.63	2	3	6	1	0.65	2	3	6	1
0	67	0	0	1	0	46	0	0.37	1	2	2	0	0.32	1	2	2	0	0.4	1	1	1	0
1	68	1	1	3	0	15	0	0.4	1	2	2	0	0.62	2	3	6	1	0.59	2	3	6	1
0	68	1	1	1	0	31	0	0.42	1	2	2	0	0.72	2	3	6	1	0.37	1	2	2	0
0	68	1	0	3	0	43	0	0.69	2	3	6	1	0.56	2	3	6	1	0.62	2	3	6	1
1	68	0	0	1	1	46	1	0.47	1	2	2	0	0.37	1	1	1	0	0.4	1	2	2	0
1	69	0	0	2	1	20	1	0.39	1	2	2	0	0.37	1	1	1	0	0.34	1	1	1	0
1	69	0	0	1	0	23	1	0.41	1	1	1	0	0.37	1	1	1	0	0.33	1	1	1	0
1	69	1	0	1	0	28	1	0.63	2	3	6	1	0.81	3	2	6	1	0.66	2	3	6	1
1	69	1	0	1	0	30	0	0.38	1	2	2	0	0.61	2	3	6	1	0.28	1	1	1	0
0	69	1	1	2	1	33	0	0.75	2	3	6	1	0.72	2	3	6	1	0.66	2	3	6	1
0	69	1	1	2	0	37	0	0.56	2	3	6	1	0.67	2	3	6	1	0.4	1	1	1	0
0	69	0	0	1	1	39	0	0.8	3	3	9	1	0.47	1	1	1	0	0.56	2	3	6	1
1	69	0	1	2	1	45	1	0.67	2	3	6	1	0.64	2	3	6	1	0.7	2	3	6	1
1	69	0	0	1	0	52	0	0.59	2	3	6	1	0.61	2	3	6	1	0.62	2	3	6	1
0	70	1	0	3	0	20	0	0.3	1	2	2	0	0.4	1	1	1	0	0.28	1	1	1	0
0	70	1	0	1	0	22	0	0.82	3	3	9	1	0.82	3	3	9	1	0.86	3	3	9	1
1	70	1	0	1	0	27	1	0.6	2	3	6	1	0.46	1	1	1	0	0.47	1	1	1	0
1	70	1	0	1	0	51	0	0.78	3	2	6	1	0.58	2	3	6	1	0.58	2	3	6	1
1	70	0	1	2	0	52	0	0.89	3	3	9	1	0.69	2	3	6	1	0.71	2	3	6	1
0	71	0	1	2	0	25	0	0.72	2	3	6	1	0.42	1	2	2	0	0.67	2	3	6	1
0	71	1	0	3	0	31	0	0.47	1	2	2	0	0.72	2	3	6	1	0.65	2	3	6	1
0	72	1	0	1	1	47	0	0.4	1	2	2	0	0.61	2	3	6	1	0.6	2	3	6	1
1	73	1	0	1	1	13	1	0.4	1	1	1	0	0.59	2	3	6	1	0.34	1	2	2	0
1	73	1	1	2	1	24	0	0.82	3	3	9	1	0.73	2	3	6	1	0.62	2	3	6	1
0	73	0	1	1	1	32	0	0.68	2	3	6	1	0.78	3	3	9	1	0.66	2	3	6	1
0	73	1	1	2	1	43	0	0.72	2	3	6	1	0.6	2	3	6	1	0.72	2	3	6	1
1	74	1	0	1	1	48	1	0.9	3	3	9	1	0.7	2	3	6	1	0.87	3	3	9	1
0	75	1	1	2	0	19	0	0.69	2	3	6	1	0.89	3	3	9	1	0.43	1	1	1	0
1	75	1	1	1	1	28	0	0.31	1	1	1	0	0.46	1	1	1	0	0.32	1	2	2	0
1	76	1	1	1	1	23	0	0.79	3	3	9	1	0.8	3	3	9	1	0.7	2	3	6	1
1	77	1	0	1	0	15	0	0.71	2	3	6	1	0.69	2	3	6	1	0.7	2	3	6	1
